# Supplementary material for: Maximizing CRISPR/Cas9 phenotype penetrance applying predictive modeling of editing outcomes in Xenopus and zebrafish embryos
Source: Sci Rep. 2020 Sep 4;10:14662. doi: 10.1038/s41598-020-71412-0 (PMC7473854; doi:10.1038/s41598-020-71412-0)
Supplement: Supplementary file 2 — Supplementary file2 [file 41598_2020_71412_MOESM2_ESM.xls]

## Sheet: home sheet
Supplementary Table 1
Legend
Sheet	Genotyping
A	X. tropicalis guide RNA (n=42) genomic target sites and oligos and genotyping primers for downstream targeted amplicon sequencing.
B	X. laevis guide RNA (n=10) genomic target sites and oligos and genotyping primers for downstream Sanger sequencing and sequence trace deconvolution.
C	Zebrafish guide RNA (n=15) genomic target sites and oligos and genotyping primers for downstream targeted amplicon sequencing.

## Sheet: Sheet A
Table S1: X. tropicalis guide RNA genomic target sites and oligos and genotyping primers for downstream targeted amplicon sequencing.
guide RNA genomic target sites and oligos used for cloning-free generation
Gene name	Genomic Target Site	Oligo		Score CRISPRscan
adam12	GAGAGTGGTGAAAGGATCTTGGG	5'-GAAATTAATACGACTCACTATAGGGAGTGGTGAAAGGATCTTGTTTTAGAGCTAGAAATAGC-3'		86
hmmr	AGAGGTAGCCTTGAAGGTTTCGG	5'-GAAATTAATACGACTCACTATAGGAGGTAGCCTTGAAGGTTTGTTTTAGAGCTAGAAATAGC-3'		77
wisp1	GATACGTGTGATACTCACAA	5'-GAATTAATACGACTCACTATAGGATACGTGTGATACTCACAAGTTTTAGAGCTAGAAATAGC-3'		51
fap-α	CGTGGCTCCAGTCTCCAATTGGG	5'-GAATTAATACGACTCACTATAGGTGGCTCCAGTCTCCAATTGTTTTAGAGCTAGAAATAGC-3'		71
pycr1	GAGTGTAGGCTTCTGCACTGAGG	5'-GAAATTAATACGACTCACTATAGGGTGTAGGCTTCTGCACTGGTTTTAGAGCTAGAAATAGC-3'		68
nuak1	GAGACGAAGACTGAGTGAAAGGG	5'-GAATTAATACGACTCACTATAGGGACGAAGACTGAGTGAAAGTTTTAGAGCTAGAAATAGC-3'		67
mdk	AGACTGCGGAGCAGGAACTCGGG	5'-GAAATTAATACGACTCACTATAGGACTGCGGAGCAGGAACTCGTTTTAGAGCTAGAAATAGC-3'		66
ezh2_g1	GACCGGTGTGTTGGCGTAAG	5'-GAATTAATACGACTCACTATAGGCCGGTGTGTTGGCGTAAGGTTTTAGAGCTAGAAATAGC-3'		86
ezh2_g2	AGCAGTTTGGATTCACAGAATGG	5'-GAAATTAATACGACTCACTATAGGCAGTTTGGATTCACAGAAGTTTTAGAGCTAGAAATAGC-3'		47
suz12	GAGGGAGAGACTCGGAGTTGCGG	5'-GAAATTAATACGACTCACTATAGGGGGAGAGACTCGGAGTTGGTTTTAGAGCTAGAAATAGC-3'		80
parm1	GAACAAGATTATGGCTCCTTGGG	5'-GAATTAATACGACTCACTATAGGACAAGATTATGGCTCCTTGTTTTAGAGCTAGAAATAGC-3'		64
tbx4	TGATGACAGTGACCTCCGTGTGG	5'-GAATTAATACGACTCACTATAGGATGACAGTGACCTCCGTGGTTTTAGAGCTAGAAATAGC-3'		45
rspo2	TGACTCCATAGTATCCAGGAGGG	5'-GAATTAATACGACTCACTATAGGACTCCATAGTATCCAGGAGTTTTAGAGCTAGAAATAGC-3'		58
tpcn_g1	AGAGATGGAGGTGGGGAAAGAGG	5'-GAATTAATACGACTCACTATAGGAGATGGAGGTGGGGAAAGGTTTTAGAGCTAGAAATAGC-3'		75
tpcn_g2	GGGGATCACATTAGAGATGGAGG	5'-GAATTAATACGACTCACTATAGGGGATCACATTAGAGATGGGTTTTAGAGCTAGAAATAGC-3'		72
abca4_g1	GAGGAAACTCTTGGGGACTT	5'-GAAATTAATACGACTCACTATAGGGGAAACTCTTGGGGACTTGTTTTAGAGCTAGAAATAGC-3'		62
abca4_g2	AGGCCACTTGTGCAAGATGG	5'-GAAATTAATACGACTCACTATAGGGCCACTTGTGCAAGATGGGTTTTAGAGCTAGAAATAGC-3'		76
abca4_g3	GCAGTGGATAGACTCTGCGT	5'-GAATTAATACGACTCACTATAGGGGAGTGGATAGACTCTGCGTGTTTTAGAGCTAGAAATAGC-3'		52
ush2a_g1	GAGAGTCCAGTTCAGATAGA	5'-GAAATTAATACGACTCACTATAGGGAGTCCAGTTCAGATAGAGTTTTAGAGCTAGAAATAGC-3'		70
ush2_g2	CAGTTCTGCAATCCAATCAG	5'-GAATTAATACGACTCACTATAGGGGCAGTTCTGCAATCCAATCAGGTTTTAGAGCTAGAAATAGC-3'		n.d.
kdm6a	GGTAAAGGTGGATAGGGTGGAGG	5'-GAAATTAATACGACTCACTATAGGTAAAGGTGGATAGGGTGGGTTTTAGAGCTAGAAATAGC-3'		78
fbxw7	AGTGTCTGAGAACACTTGTTGGG	5'-GAAATTAATACGACTCACTATAGGTGTCTGAGAACACTTGTTGTTTTAGAGCTAGAAATAGC-3'		58
pten	GAGTTACAATTCCCAGCCAAAGG	5'-GAAATTAATACGACTCACTATAGGGTTACAATTCCCAGCCAAGTTTTAGAGCTAGAAATAGC-3'		65
nf1_g1	TGTAGAAATACGGCTGAAGACGG	5'-GAAATTAATACGACTCACTATAGGTAGAAATACGGCTGAAGAGTTTTAGAGCTAGAAATAGC-3'		n.d.
nf1_g2	CGAAGCAGACATTCGGAGTTCGG	5'-GAAATTAATACGACTCACTATAGGAAGCAGACATTCGGAGTTGTTTTAGAGCTAGAAATAGC-3'		56
notch1	GACGGACCTGCAACAAATGTCGG	5'-GAAATTAATACGACTCACTATAGGCGGACCTGCAACAAATGTGTTTTAGAGCTAGAAATAGC-3'		55
stag2_g1	GATCCACTTAATGGAGAAGAGGG	5'-GAAATTAATACGACTCACTATAGGTCCACTTAATGGAGAAGAGTTTTAGAGCTAGAAATAGC-3'		59
stag2_g2	TGGGGACCTGCCATTGTAAGTGG	5'-GAAATTAATACGACTCACTATAGGGGGACCTGCCATTGTAAGGTTTTAGAGCTAGAAATAGC-3'		63
amer3	GTCAGGGACATTTCAAGGTGGGG	5'-GCAGCTAATACGACTCACTATAGGCAGGGACATTTCAAGGTGGTTTTAGAGCTAGAAATA-3'		80
celsr2_g1	GTGGCTGTAATTCTGGCCAGTGG	5'-AltR1/GUGGCUGUAAUUCUGGCCAGGUUUUAGAGCUAUGCU/AltR2-3'		83
celsr2_g2	GAGACCAGAGTCACGATCAGTGG	5'-AltR1/GAGACCAGAGUCACGAUCAGGUUUUAGAGCUAUGCU/AltR2-3'		63
dnm2_g1	CGGAGACCGAGTGCAGCCATGGG	5'-AltR1/CGGAGACCGAGUGCAGCCAUGUUUUAGAGCUAUGCU/AltR2-3'		91
dnm2_g2	CAGCTATCTGAGGCAAGTCGAGG	5'-AltR1/CAGCUAUCUGAGGCAAGUCGGUUUUAGAGCUAUGCU/AltR2-3'		74
itsn1_g1	GCAGGAACTTGCGTGGGCCCAGG	5'-GCAGCTAATACGACTCACTATAGGAGGAACTTGCGTGGGCCCGTTTTAGAGCTAGAAATA-3'		56
itsn1_g2	ATCGTTGCCGGAGGAGCCGAGGG	5'-GCAGCTAATACGACTCACTATAGGCGTTGCCGGAGGAGCCGAGTTTTAGAGCTAGAAATA-3'		70
noggin	GGAGGAGAGACTTGGAGTGGAGG	5'-GCAGCTAATACGACTCACTATAGGAGGAGAGACTTGGAGTGGGTTTTAGAGCTAGAAATA-3'		64
rab3gap2_g1	GTGGAGCGGCTCTCTGACTGTGG	5'-AltR1/GUGGAGCGGCUCUCUGACUGGUUUUAGAGCUAUGCU/AltR2-3'		64
rab3gap2_g2	CAGTATGAAGTTGTGTGGAGCGG	5'-GCAGCTAATACGACTCACTATAGGGTATGAAGTTGTGTGGAGGTTTTAGAGCTAGAAATA-3'		60
rab11a	GAGATTACTCTTCCCCACACCGG	5'-AltR1/GAGAUUACUCUUCCCCACACGUUUUAGAGCUAUGCU/AltR2-3'		74
smad6_g1	GAATCTGGAAAACCGGAGTGAGG	5'-AltR1/GAAUCUGGAAAACCGGAGUGGUUUUAGAGCUAUGCU/AltR2-3'		61
smad6_g2	GCGGCAGGCAGGTGCATCTAAGG	5'-AltR1/GCGGCAGGCAGGUGCAUCUAGUUUUAGAGCUAUGCU/AltR2-3'		77
sox2	TGGTATGGTCCAGGGGCCAGAGG	5'-GCAGCTAATACGACTCACTATAGGGTATGGTCCAGGGGCCAGGTTTTAGAGCTAGAAATA-3'		77
tyr_g1	GAAATCCTGGTGGCCACGATCGG	5'-TAATACGACTCACTATAGGAATCCTGGTGGCCACGATGTTTTAGAGCTAGAA-3'		65
tyr_g2	AGCTGTTGTAGGCAATCGGGGGG	5'-TAATACGACTCACTATAGGCTGTTGTAGGCAATCGGGGTTTTAGAGCTAGAA-3'		71
tyr_g3	AGGATCCTATGCAATGGTACCGG	5'-TAATACGACTCACTATAGGGATCCTATGCAATGGTACGTTTTAGAGCTAGAA-3'		39
tyr_g4	GGGGGTTCTGCTCCGATCGTGG	5'-TAATACGACTCACTATAGGGGGTTCTGCTCCGATCGGTTTTAGAGCTAGAA-3'		56
tyr_g5	GGTGTTCCTGAAGCTAAAGTTGG	5'-TAATACGACTCACTATAGGTGTTCCTGAAGCTAAAGTGTTTTAGAGCTAGAA-3'		40
tyr_g6	GGGCCCCTGTTCAGAAATCCTGG	5'-TAATACGACTCACTATAGGGCCCCTGTTCAGAAATCCGTTTTAGAGCTAGAA-3'		47
Constant reverse oligo	na	5'-AAAAGCACCGACTCGGTGCCACTTTTTCAAGTTGATAACGGACTAGCCTTATTTTAACTTGCTATTTCTAGCTCTAAAAC-3'
Alt-R® CRISPR-Cas9 tracrRNA, 5 nmol	n/a	67mer
Genotyping primers for CRISPR/Cas9 target sites.
Xt_wisp1_F	5'-AGAACACCACTACAATGTCAC-3'
Xt_wisp1_R	5'-CATACACCCACTTCGTACC-3'
Xt_hmmr_F	5'-TTTCTAAACCCGTGATTGCT-3'
Xt_hmmr_R	5'-AATTACCTTGCTTTGTTCCGAC-3'
Xt_adam12_F	5'-TATAGGGCGTATGGCGAG-3'
Xt_adam12_R	5'-GTAAGGTATGACTCAAACACCA-3'
Xt_fap_F	5'-GGTCTTAGCAGAGTAAACACCA-3'
Xt_fap_R	5'-GTATCTACCTCTCATCTTGCTG-3'
Xt_pycr1_F	5'-GCTTAACTGTATTTCAGCGTC-3'
Xt_pycr1_R	5'-TGAGAAGGTAATAATGAGGCAC-3'
Xt_nuak1_F	5'-CCTCTAGGCATCTTGTATCTG-3'
Xt_nuak1_R	5'-GCTGTTCCCAGAATACATAACC-3'
Xt_mdk_F	5'-AATTCCTTATCCCTCTGTGCC-3'
Xt_mdk_R	5'-ATGGCTTATTTGCCCTTCAG-3'
Xt_ezh2_g1_F	5'-CCCATGTTTAGTCTTTACTCCC-3'
Xt_ezh2_g1_R	5'-ATCAACCGTACAGCTTATCCCT-3'
Xt_ezh2_g2_F	5'-GTGCCAACTAATCTCTAAATGG-3'
Xt_ezh2_g2_R	5'-ACACGCTCTACTTTAAACAGG-3'
Xt_suz12_R	5'-TATTTGCAGAGACTTCCTCCA-3'
Xt_suz12_R	5'-CCAGTACCACACTTCCTCAC-3'
Xt_parm1_F	5'-CCACTCATCGATATCCGGGC-3'
Xt_parm1_R	5'-TTGTTCGTTGCACAGAAGGT-3'
Xt_tbx4_F	5'-GAGCAATGCAAGGTGTTATTTCAG-3'
Xt_tbx4_R	5'-AGTATCCACCTTGACTAAGCA-3'
Xt_rspo2_F	5'-GTCGTGTTGAAATGGTGCGG-3'
Xt_rspo2_R	5'-GTTCCTTGACAAGTATCCAAGCTG-3'
Xt_tpcn1_F	5'-GATCTACGACCCAGGAACAG-3'
Xt_tpcn1_R	5'-CATGTAATCAGACAAGTCCCT-3'
Xt_abca4_g1_F	5'-CAGGAGATGTAAGCGGGCTA-3'
Xt_abca4_g1_R	5'-GGGCGTAGAAACAACCAGAA-3'
Xt_abca4_g2_F	5'-CCCTCCAGAATCCACAGACT-3'
Xt_abca4_g2_R	5'-GGCATGTTGGTGATCTTTCA-3'
Xt_abca4_g3_F	5'-GCTGCACACACTGGACCTAC-3'
Xt_abca4_g3_R	5'-AATGTGTCTTTTTCTTTGTGCTTC-3'
Xt_ush2a_g1_F	5'-TTTTCCTTAGGTGCTCAGACG-3'
Xt_ush2a_g1_R	5'-ATGTGGAGCTGCAGTTGTGT-3'
Xt_ush2a_g2_F	5'-GTCTACTGATGATATGCAATAATGGTG-3'
Xt_ush2a_g2_R	5'-TTGTGGGACATGCAGATGTT-3'
Xt_kdm6a_F	5'-GAATACAACCAACAAACAGCCA-3'
Xt_kdm6a_R	5'-AAACACCGCAACACCATCAC-3'
Xt_Fbxw7_F	5'-GTGAGGTGACATTATAGTTTCAGG-3'
Xt_Fbxw7_R	5'-TCCCTGTTAGCAACATACATACTG-3'
Xt_pten_F	5'-AATTGCTTAGTCCTTGTCCA-3'
Xt_pten_R	5'-AAACTCTTAACTGCCCTCCC-3'
Xt_nf1_F	5'-CTATGACCTGCTATGATTGTACCA-3'
Xt_nf1_R	5'-TGAACACATCTTCTCTTACCAG-3'
Xt_Notch1_F	5'-ACTCTGTCCCAGATGATGACC-3'
Xt_Notch1_R	5'-GGCTTGATATTCCTTCCGAC-3'
Xt_stag2_F	5'-GGTGAATGGCTTGATTTAGCTC-3'
Xt_stag2_R	5'-AGGGCATGTCTTGTAACTACAG-3'
Xt_stag2_F	5'-TACAGATGTCTCTGAAGATGTG-3'
Xt_stag2_R	5'-ATGCAAAGAGGAAGTCACAG-3'
Xt_amer3_F	5'-AGTGGCTAAAACTCTACCAAGGA-3'
Xt_amer3_R	5'-CTGCTGTATCGTGGGAGCAT-3'
Xt_celsr2T1_F	5'-CCTTTGCAGGTGGGGATGAT-3'
Xt_celsr2T1_R	5'-GCCCCCTCCACCAACATAAT-3'
Xt_celsr2T1-seq	5'-AGTCACTCAAAGTTGGGGCA-3'
Xt_ceslr2T2_F	5'-ACACTGGAGAAAATGCACGC-3'
Xt_celsr2T2_R	5'-GATGTGGGAGTGGATGTCCC-3'
Xt_dnm2_F	5'-AGAGTAAAGCGGTTCCGTGAAT-3'
Xt_dnm2_R	5'-GTTTCACGCAATCAGGCACC-3'
Xt_itsn1_F	5'-CATTGCCCAGTGAGACCCAC-3'
Xt_itsn1_R	5'-GGGCCTAAAGCTGGGAGATC-3'
Xt_noggin_F	5'-GTCCCTAGGTCATTCCATGTGT-3'
Xt_noggin_R	5'-CACTTGTCTGCAATGAGAGGGG-3'
Xt_rab3gap2_F	5'-TGAAATGCCAATCTTGAGGGC-3'
Xt_rab3gap2_R	5'-TAAAACGATTACCGGCCAGC-3'
Xt_rab11a_F	5'-GCCCATGACAGACAAATGGAATGTG-3'
Xt_rab11a_R	5'-TCAATCATGTGACACAAAGCAGGC-3'
Xt_smad6_F	5'-GTTTAGGGCAAGGTGTCCGT-3'
Xt_smad6_R	5'-AGCCAACACAGGCCACTATC-3'
Xt_smad6-seq	5'-ACACAAGCCTGTCTCCTGAC-3'
Xt_sox2_F	5'-ATCCTTTGATTGACCCCGGC-3'
Xt_sox2_R	5'-CTTGTCACACGCTCAGGGAG-3'
Xt_tyr_F	5'-ACAACAGATAGTATGCAGCC-3'
Xt_tyr_R	5'-ACCCTTAGTGGTCTTTGTG-3'

## Sheet: Sheet B
Table S1: X. laevis guide RNA genomic target sites and oligos and genotyping primers for downstream targeted amplicon sequencing.
guide RNA genomic target sites and oligos used for cloning-free generation
	Genomic Target Site	Oligo	Score CRISPRscan	Score CRISPRdirect
prph2_L	AGGAGAGTGAAACTGGCCCAAGG	﻿5'-ATTTAGGTGACACTATAGGGAGAGTGAAACTGGCCCAGTTTTAGAGCTAGAAATAGCAAG-3'	64
fxr1_L	GACATGACGGTGGAAGTGCGCGG	﻿5'-ATTTAGGTGACACTATAGGCATGACGGTGGAAGTGCGGTTTTAGAGCTAGAAATAGCAAG-3'	61
prickle_L	TGCGGAGAGAAGATTAATGGAGG	﻿5'-ATTTAGGTGACACTATAGGCGGAGAGAAGATTAATGGGTTTTAGAGCTAGAAATAGCAAG-3'	48
slc 16a2_L	AGGGGTCGGGTGCCCGACGGAGG	﻿5'-ATTTAGGTGACACTATAGGGGGTCGGGTGCCCGACGGGTTTTAGAGCTAGAAATAGCAAG-3'	100
slc 16a2_S	AGGGGTCGGGTGCCCGACGGAGG	﻿5'-ATTTAGGTGACACTATAGGGGGTCGGGTGCCCGACGGGTTTTAGAGCTAGAAATAGCAAG-3'	97
eya1_L	GGACATTTAGACAACTTCTCAGG	﻿5'-ATTTAGGTGACACTATAGGACATTTAGACAACTTCTCGTTTTAGAGCTAGAAATAGCAAG-3'	8
eya1_S	GGACATTTAGACAACTTCTCAGG	﻿5'-ATTTAGGTGACACTATAGGACATTTAGACAACTTCTCGTTTTAGAGCTAGAAATAGCAAG-3'	8
pkd1_L	GCATGTTGTTGGGTTACCCGAGG	﻿5'-ATTTAGGTGACACTATAGGATGTTGTTGGGTTACCCGGTTTTAGAGCTAGAAATAGCAAG-3'	44
pkd2_L	GGCGTGGGAGCTGGGCGCAATGG	﻿5'-ATTTAGGTGACACTATAGGCGTGGGAGCTGGGCGCAAGTTTTAGAGCTAGAAATAGCAAG-3'	68
hmgcr_L	GCCCGTGGCATGGCAATTCTAGG	﻿5'-ATTTAGGTGACACTATAGGCCGTGGCATGGCAATTCTGTTTTAGAGCTAGAAATAGCAAG-3'	40
hmgcr_S	GCCCGTGGCATGGCAATTCTAGG	﻿5'-ATTTAGGTGACACTATAGGCCGTGGCATGGCAATTCTGTTTTAGAGCTAGAAATAGCAAG-3'	40
arntl_S	CGGGACATGGCGTTGCACGTGGG	﻿5'-GCAGCTAATACGACTCACTATAGGGGACATGGCGTTGCACGTGTTTTAGAGCTAGAAATA-3'	61
Constant reverse oligo	na	﻿5'-AAAAGCACCGACTCGGTGCCACTTTTTCAAGTTGATAACGGACTAGCCTTATTTTAACTTGCTATTTCTAGCTCTAAAAC-3'
Genotyping primers for CRISPR/Cas9 target sites.
Xt_prph2_L_F	﻿5'-﻿TATGGAACTCTGTCACCTCTTGCC-3'
Xt_prph2_L_R	﻿5'-CTTGTTTTCCTGTTGGAGAAGTGGC-3'
Xt_fxr1_L_F	﻿﻿5'-CATTTCCAGCTGCCATCAAACTCC-3'
Xt_fxr1_L_R	﻿﻿5'-ATGGGCAGCAGTATCTTTCTCAGG-3'
Xt_prickle_L_F	5'-GTGGCCTACATTCCTACATACGCG-3'
Xt_prickle_L_R	5'-ATTCAATGACTGCTGGAGGTCTGG-3'
Xt_slc 16a2_L_F	5'-TGGAAGAAGAAGCAGAGGAGGACG-3'
Xt_slc 16a2_L_R	5'-ACCCAAAACTATGTTCTCCCAGGC-3'
Xt_slc 16a2_S_F	5'-AAGCGATGGAAGAAGAAGCAGAGG-3'
Xt_slc 16a2_S_R	5'-TCAGTGCCCTTCATGTTTAGCTCC-3'
Xt_eya1_L_F	5'-CACTCATTATTATCAACTGTATAGC-3'
Xt_eya1_L_R	5'-CTGTCAAAATATGCCAGAGAAGG-3'
Xt_eya1_S_F	5'-GCCATTGGTCACAAAGAAGGTTGC-3'
Xt_eya1_S_R	5'-GACCTGGGCTTGTGCAAATAAAGG-3'
Xt_pkd1_L_F	5'-TCACTGGGACTTTGGAGACC-3'
Xt_pkd1_L_R	5'-CTAACTGATATAGGTGCAAAACTG-3'
Xt_pkd2_L_F	5'-GAGGGAGCAAGAGAAGAAAGCAGC-3'
Xt_pkd2_L_R	5'-CAAAGCCCATGTGCCTTATGTTGG-3'
Xt_hmgcr_L_F	5'-CATTTGGTGGAACTAGTGCAAGG-3'
Xt_hmgcr_L_R	5'-CAGGACATTATTACACTTCACTGG-3'
Xt_hmgcr_S_F	5'-ATAGGAAGGCAGTCCCTGTCG-3'
Xt_hmgcr_S_R	5'-TGGTTAGGCAACAAAGAGCTTGG-3'
Xt_arntl_S_F	﻿5'-﻿GGAAGCTCACAGTCAGATCG-3'
Xt_arntl_S_R	﻿5'-CTGAAGAGGAATTTACCTGGC-3'

## Sheet: Sheet C
Table S1: zebrafish guide RNA genomic target sites and oligos and genotyping primers for downstream targeted amplicon sequencing.
guide RNA genomic target sites and oligos used for cloning-free generation
			sequence information		number of target sites
	Genomic Target Site (5'-3')	gBlock (5'-3')	GC% of 20mer	Tm of 20mer	20mer + PAM	12mer + PAM	8mer + PAM
b3gal6_g1	GAGAGCTCTTTAGGACGAGC	CCGCTAGCTAATACGACTCACTATAGGGAGCTCTTTAGGACGAGCGTTTTAGAGCTAGAAATAGCAAGTTAAAATAAGGCTAGTCCGTTATCAACTTGAAAAAGTGGCACCGAGTCGGTGCTTTT	55.00 %	73.54 °C	1	1	895
b3gal6_g2	CCTCCTGCTCCCTGACCTCC	CCGCTAGCTAATACGACTCACTATAGGTCCTGCTCCCTGACCTCCGTTTTAGAGCTAGAAATAGCAAGTTAAAATAAGGCTAGTCCGTTATCAACTTGAAAAAGTGGCACCGAGTCGGTGCTTTT	70.00 %	81.74 °C	1	1	1964
b3galt7_g1	TGGGTGCAGTTGACGTGTAC	CCGCTAGCTAATACGACTCACTATAGGGGTGCAGTTGACGTGTACGTTTTAGAGCTAGAAATAGCAAGTTAAAATAAGGCTAGTCCGTTATCAACTTGAAAAAGTGGCACCGAGTCGGTGCTTTT	55.00 %	74.75 °C	1	3	413
b3galt7_g2	CGTCAACTGCACCCAGAGAA	CCGCTAGCTAATACGACTCACTATAGGTCAACTGCACCCAGAGAAGTTTTAGAGCTAGAAATAGCAAGTTAAAATAAGGCTAGTCCGTTATCAACTTGAAAAAGTGGCACCGAGTCGGTGCTTTT	55.00 %	74.07 °C	1	3	2160
b3gal7_g3	AGTAGACGGGCCCTTCCACG	CCGCTAGCTAATACGACTCACTATAGGTAGACGGGCCCTTCCACGGTTTTAGAGCTAGAAATAGCAAGTTAAAATAAGGCTAGTCCGTTATCAACTTGAAAAAGTGGCACCGAGTCGGTGCTTTT	65.00 %	80.78 °C	1	1	621
pls3_g1	CGGACTTTGTACCCTGGCAG	CCGCTAGCTAATACGACTCACTATAGGGACTTTGTACCCTGGCAGGTTTTAGAGCTAGAAATAGCAAGTTAAAATAAGGCTAGTCCGTTATCAACTTGAAAAAGTGGCACCGAGTCGGTGCTTTT	60.00 %	76.98 °C	1	1	1915
pls3_g2	GATGCTCTCTTCAAGGCCGT	CCGCTAGCTAATACGACTCACTATAGGTGCTCTCTTCAAGGCCGTGTTTTAGAGCTAGAAATAGCAAGTTAAAATAAGGCTAGTCCGTTATCAACTTGAAAAAGTGGCACCGAGTCGGTGCTTTT	55.00 %	74.92 °C	1	1	764
pls3_g3	GGCTGTCACGTGGTCAACAT	CCGCTAGCTAATACGACTCACTATAGGCTGTCACGTGGTCAACATGTTTTAGAGCTAGAAATAGCAAGTTAAAATAAGGCTAGTCCGTTATCAACTTGAAAAAGTGGCACCGAGTCGGTGCTTTT	55.00 %	74.56 °C	1	1	3984
slc2a10_g1	GAACACCAGACCACCGAGAG	CCGCTAGCTAATACGACTCACTATAGGACACCAGACCACCGAGAGGTTTTAGAGCTAGAAATAGCAAGTTAAAATAAGGCTAGTCCGTTATCAACTTGAAAAAGTGGCACCGAGTCGGTGCTTTT	60.00 %	75.26 °C	1	2	538
slc2a10_g2	AAAGCAAAGATAACATGCGG	CCGCTAGCTAATACGACTCACTATAGGAGCAAAGATAACATGCGGGTTTTAGAGCTAGAAATAGCAAGTTAAAATAAGGCTAGTCCGTTATCAACTTGAAAAAGTGGCACCGAGTCGGTGCTTTT	40.00 %	67.23 °C	1	1	760
tatp1a_g1	ATGTGTGCAGAACTGACCAG	CCGCTAGCTAATACGACTCACTATAGGGTGTGCAGAACTGACCAGGTTTTAGAGCTAGAAATAGCAAGTTAAAATAAGGCTAGTCCGTTATCAACTTGAAAAAGTGGCACCGAGTCGGTGCTTTT	50.00 %	71.95 °C	1	1	4430
tatp1a_g2	ATGATGTACCATCTGATCCG	CCGCTAGCTAATACGACTCACTATAGGGATGTACCATCTGATCCGGTTTTAGAGCTAGAAATAGCAAGTTAAAATAAGGCTAGTCCGTTATCAACTTGAAAAAGTGGCACCGAGTCGGTGCTTTT	45.00 %	68.87 °C	1	1	742
tatp1a_g3	TCACGGAAAAGAGCCCACAT	CCGCTAGCTAATACGACTCACTATAGGACGGAAAAGAGCCCACATGTTTTAGAGCTAGAAATAGCAAGTTAAAATAAGGCTAGTCCGTTATCAACTTGAAAAAGTGGCACCGAGTCGGTGCTTTT	50.00 %	73.49 °C	1	2	886
tprkb_g1	TGTGGATGCATTCCAGATCC	CCGCTAGCTAATACGACTCACTATAGGTGGATGCATTCCAGATCCGTTTTAGAGCTAGAAATAGCAAGTTAAAATAAGGCTAGTCCGTTATCAACTTGAAAAAGTGGCACCGAGTCGGTGCTTTT	50.00 %	72.12 °C	1	1	1427
tprkb_g2	AATCTCCGACAGCGACACCG	CCGCTAGCTAATACGACTCACTATAGGTCTCCGACAGCGACACCGGTTTTAGAGCTAGAAATAGCAAGTTAAAATAAGGCTAGTCCGTTATCAACTTGAAAAAGTGGCACCGAGTCGGTGCTTTT	60.00 %	76.02 °C	1	3	287
Genotyping primers for CRISPR/Cas9 target sites.
Dr_b3galt6_g1_F	5'-CCGTCGTGCTTTTATTCCTC-3'
Dr_b3galt6_g1_R	5'-TGCCGATTACGAACCAGTAG-3'
Dr_b3galt6_g2_F	5'-GCCATGGTGTGAACAAACAG-3'
Dr_b3galt6_g2_R	5'-CCGAGAGCTCTTTAGGACGA-3'
Dr_b4galt7_g1_F	5'-TCTGTCGAGGAAATGCACTG-3'
Dr_b4galt7_g1_R	5'-CAACATGGGACGACTGTTTG-3'
Dr_b4galt7_g2_F	5'-TCTGTCGAGGAAATGCACTG-3'
Dr_b4galt7_g2_R	5'-CAACATGGGACGACTGTTTG-3'
Dr_b4galt7_g3_F	5'-TGGAAAGTGGGAATGACACA-3'
Dr_b4galt7_g3_R	5'-CAGCAGGATTCCTCCAACAT-3'
Dr_pls3_g1_F	5'-TATTTGCATGCCATTTGCTT-3'
Dr_pls3_g1_R	5'-AGCTTTTGCCATCTATGCAG-3'
Dr_pls3_g2_F	5'-TTTAGGCACATGTAAATATCTTATGAA-3'
Dr_pls3_g2_R	5'-TTGTTGATTGTCCTCTCATCAAT-3'
Dr_pls3_g3_F	5'-ACCCTGTTTGTTTTCCCGTA-3'
Dr_pls3_g3_R	5'-TTGTCATTACCATGCCCAAG-3'
Dr_slc2a10_g1_F	5'-TGTGTGTGTAAATGAGTGTGTATGG-3'
Dr_slc2a10_g1_R	5'-GCTCATTGATGAAACGGTCA-3'
Dr_slc2a10_g2_F	5'-TCACGGTTGGCATCTTGATA-3'
Dr_slc2a10_g2_R	5'-AAGTGCATCGTTTCGTTGTG-3'
Dr_tatp1a_g1_F	5'-GGTTCAAACTGCCTCTGTTAAA-3'
Dr_tatp1a_g1_R	5'-TTCTGAGAAGCATACAAATACACAGA-3'
Dr_tatp1a_g2_F	5'-GCTTGATTTTGATTGGCTGA-3'
Dr_tatp1a_g2_R	5'-CCACATCAATAAAAGTGCGAAA-3'
Dr_tatp1a_g3_F	5'-TTGCGGATGCACTCTACAAG-3'
Dr_tatp1a_g3_R	5'-TTTTTGCTGGTCCTGTGTTT-3'
Dr_tprkb_g1_F	5'-CCGTGTATCTCCTCACTTGC-3'
Dr_tprkb_g1_R	5'-CAACATAGGGAGAACATGCAAA-3'
Dr_tprkb_g2_F	5'-TTCCCCCACAGTTCAAAGAC-3'
Dr_tprkb_g2_R	5'-CAACAGCGTCCAAAAGAGTG-3'
