# Supplementary material for: Maximizing CRISPR/Cas9 phenotype penetrance applying predictive modeling of editing outcomes in Xenopus and zebrafish embryos
Source: Sci Rep. 2020 Sep 4;10:14662. doi: 10.1038/s41598-020-71412-0 (PMC7473854; doi:10.1038/s41598-020-71412-0)
Supplement: Supplementary file 3 — Supplementary file3 [file 41598_2020_71412_MOESM3_ESM.xlsx]

## Sheet: Sheet A
Supplementary Table 2
	Tests of Normality
		type	Shapiro-Wilk
			Statistic	df	Sig.
	frequencies	InDelphi - mESC	0.949	28	0.183
		InDelphi - HEK293T	0.97	28	0.586
		Lindel - HEK293T	0.966	28	0.476
		FORECasT - K652	0.948	28	0.18
	* This is a lower bound of the true significance.
	a Lilliefors Significance Correction
	Test of Homogeneity of Variances
			Levene Statistic	df1	df2	Sig.
	frequencies	Based on Mean	3.913	3	108	0.011
		Based on Median	3.021	3	108	0.033
		Based on Median and with adjusted df	3.021	3	93.896	0.034
		Based on trimmed mean	3.87	3	108	0.011
	Robust Tests of Equality of Means
	frequencies
		Statistica	df1	df2	Sig.
	Welch	13.182	3	58.529	0
	a Asymptotically F distributed.
		Mean Difference (... VS ...)	Std. Error	Sig.	95% Confidence Interval
	Post-hoc Games-Howell				Lower Bound	Upper Bound
	InDelphi - mESC VS Lindel - HEK293T	0,24607*	0.04225	0	0.1335	0.3587
	InDelphi - mESC VS FORECasT - K562	0,18036*	0.04662	0.002	0.0557	0.305
	InDelphi - mESC VS InDelphi - HEK293T	0,12036*	0.03922	0.018	0.016	0.2247
	Lindel - HEK293T VS FORECasT - K562	-0.06571	0.05407	0.62	-0.2091	0.0777
	Lindel - HEK293T VS InDelphi - HEK293T	-0.12571	0.04783	0.053	-0.2526	0.0011
	FORECasT - K562 VS InDelphi - HEK293T	-0.06	0.05174	0.655	-0.1974	0.0774
	* The mean difference is significant at the 0.05 level.
	Statistics Fig. 4B
	Table Analyzed	Data 1
	Column B	Highest-in-class (n=4860)
	vs.	vs.
	Column A	Random (n=4860)
	Mann Whitney test
	P value	<0.0001
	Exact or approximate P value?	Approximate
	P value summary	****
	Significantly different (P < 0.05)?	Yes
	One- or two-tailed P value?	Two-tailed
	Sum of ranks in column A,B	19108677 , 28135384
	Mann-Whitney U	7296447
	Difference between medians
	Median of column A	70.80, n=4860
	Median of column B	77.10, n=4860
	Difference: Actual	6.295
	Difference: Hodges-Lehmann	6.606
	Table Analyzed	Data 1
	Column C	Lowest-in-class (n=4860)
	vs.	vs.
	Column A	Random (n=4860)
	Mann Whitney test
	P value	<0.0001
	Exact or approximate P value?	Approximate
	P value summary	****
	Significantly different (P < 0.05)?	Yes
	One- or two-tailed P value?	Two-tailed
	Sum of ranks in column A,C	16333889 , 30910172
	Mann-Whitney U	4521659
	Difference between medians
	Median of column A	70.80, n=4860
	Median of column C	82.17, n=4860
	Difference: Actual	11.37
	Difference: Hodges-Lehmann	11.09
