# Supplementary material for: Maximizing CRISPR/Cas9 phenotype penetrance applying predictive modeling of editing outcomes in Xenopus and zebrafish embryos
Source: Sci Rep. 2020 Sep 4;10:14662. doi: 10.1038/s41598-020-71412-0 (PMC7473854; doi:10.1038/s41598-020-71412-0)
Supplement: Supplementary file 4 — Supplementary file4 [file 41598_2020_71412_MOESM4_ESM.xlsx]

## Sheet: Sheet1
Supplementary Table 3: Genotyping by PCR amplification, sequencing (MiSeq) and BATCH-GE analysis
Legend
Sheet	Genotyping
A	tyr_g1
B	tyr_g2
C	tyr_g3
D	tyr_g4
E	tyr_g5
F	tyr_g6

## Sheet: A
Supplementary Table 3: Genotyping by PCR amplification, sequencing (MiSeq) and BATCH-GE analysis
Sheet A - tyr_g1
Tyr_g1 - sample 1
Mutagenesis efficiency for tyr_g1 is 0,1074 (46 readpairs with indel(s) versus 382 readpairs without indel(s))
Chromosome	Positions	Type	Length	FlankingSequence (+ strand)	AbsoluteFrequency	RelativeFrequency	NrOfReads
GL172855	1216488_1216488	DEL	1	caatggtacc[g]gggaagggcc	2	0.0023	856
GL172855	1216496_1216530	DEL	35	ccggggaagg[gcccctgttcagaaatcctggtggccacgatcgga]gcagaacccc	4	0.0046	856
GL172855	1216497_1216537	DEL	41	cggggaaggg[cccctgttcagaaatcctggtggccacgatcggagcagaac]cccccgattg	2	0.0023	856
GL172855	1216505_1216531	DEL	27	ggcccctgtt[cagaaatcctggtggccacgatcggag]cagaaccccc	4	0.0046	856
GL172855	1216507_1216528	DEL	22	cccctgttca[gaaatcctggtggccacgatcg]gagcagaacc	2	0.0023	856
GL172855	1216510_1216524	DEL	15	ctgttcagaa[atcctggtggccacg]atcggagcag	2	0.0023	856
GL172855	1216512_1216538	DEL	27	gttcagaaat[cctggtggccacgatcggagcagaacc]ccccgattgc	2	0.0023	856
GL172855	1216514_1216526	DEL	13	tcagaaatcc[tggtggccacgat]cggagcagaa	4	0.0046	856
GL172855	1216514_1216531	DEL	18	tcagaaatcc[tggtggccacgatcggag]cagaaccccc	2	0.0023	856
GL172855	1216515_1216523	DEL	9	cagaaatcct[ggtggccac]gatcggagca	4	0.0046	856
GL172855	1216515_1216530	DEL	16	cagaaatcct[ggtggccacgatcgga]gcagaacccc	2	0.0023	856
GL172855	1216518_1216527	DEL	10	aaatcctggt[ggccacgatc]ggagcagaac	8	0.0093	856
GL172855	1216519_1216523	DEL	5	aatcctggtg[gccac]gatcggagca	2	0.0023	856
GL172855	1216519_1216530	DEL	12	aatcctggtg[gccacgatcgga]gcagaacccc	4	0.0046	856
GL172855	1216521_1216531	DEL	11	tcctggtggc[cacgatcggag]cagaaccccc	4	0.0046	856
GL172855	1216522_1216521	INS	2	cctggtggcc[]acgatcggag	2	0.0023	856
GL172855	1216522_1216522	DEL	1	cctggtggcc[a]cgatcggagc	2	0.0023	856
GL172855	1216522_1216525	DEL	4	cctggtggcc[acga]tcggagcaga	2	0.0023	856
GL172855	1216523_1216522	INS	1	ctggtggcca[]cgatcggagc	8	0.0093	856
GL172855	1216523_1216522	INS	2	ctggtggcca[]cgatcggagc	4	0.0046	856
GL172855	1216523_1216522	INS	7	ctggtggcca[]cgatcggagc	4	0.0046	856
GL172855	1216523_1216526	DEL	4	ctggtggcca[cgat]cggagcagaa	8	0.0093	856
GL172855	1216523_1216527	DEL	5	ctggtggcca[cgatc]ggagcagaac	2	0.0023	856
GL172855	1216523_1216528	DEL	6	ctggtggcca[cgatcg]gagcagaacc	2	0.0023	856
GL172855	1216523_1216531	DEL	9	ctggtggcca[cgatcggag]cagaaccccc	2	0.0023	856
GL172855	1216524_1216523	INS	5	tggtggccac[]gatcggagca	2	0.0023	856
GL172855	1216527_1216526	INS	27	tggccacgat[]cggagcagaa	2	0.0023	856
GL172855	1216537_1216537	DEL	1	cggagcagaa[c]cccccgattg	4	0.0046	856
Tyr_g1 - sample 2
Mutagenesis efficiency for tyr_g1 is 0,1516 (233 readpairs with indel(s) versus 1303 readpairs without indel(s))
Chromosome	Positions	Type	Length	FlankingSequence (+ strand)	AbsoluteFrequency	RelativeFrequency	NrOfReads
GL172855	1216482_1216482	DEL	1	cctatgcaat[g]gtaccgggga	2	0.0006	3072
GL172855	1216490_1216527	DEL	38	atggtaccgg[ggaagggcccctgttcagaaatcctggtggccacgatc]ggagcagaac	2	0.0006	3072
GL172855	1216496_1216530	DEL	35	ccggggaagg[gcccctgttcagaaatcctggtggccacgatcgga]gcagaacccc	4	0.0013	3072
GL172855	1216497_1216497	DEL	1	cggggaaggg[c]ccctgttcag	2	0.0006	3072
GL172855	1216499_1216522	DEL	24	gggaagggcc[cctgttcagaaatcctggtggcca]cgatcggagc	2	0.0006	3072
GL172855	1216500_1216522	DEL	23	ggaagggccc[ctgttcagaaatcctggtggcca]cgatcggagc	4	0.0013	3072
GL172855	1216502_1216523	DEL	22	aagggcccct[gttcagaaatcctggtggccac]gatcggagca	4	0.0013	3072
GL172855	1216502_1216528	DEL	27	aagggcccct[gttcagaaatcctggtggccacgatcg]gagcagaacc	2	0.0006	3072
GL172855	1216503_1216523	DEL	21	agggcccctg[ttcagaaatcctggtggccac]gatcggagca	2	0.0006	3072
GL172855	1216504_1216525	DEL	22	gggcccctgt[tcagaaatcctggtggccacga]tcggagcaga	4	0.0013	3072
GL172855	1216505_1216531	DEL	27	ggcccctgtt[cagaaatcctggtggccacgatcggag]cagaaccccc	6	0.0019	3072
GL172855	1216507_1216523	DEL	17	cccctgttca[gaaatcctggtggccac]gatcggagca	4	0.0013	3072
GL172855	1216508_1216508	DEL	1	ccctgttcag[a]aatcctggtg	2	0.0006	3072
GL172855	1216510_1216524	DEL	15	ctgttcagaa[atcctggtggccacg]atcggagcag	6	0.0019	3072
GL172855	1216511_1216537	DEL	27	tgttcagaaa[tcctggtggccacgatcggagcagaac]cccccgattg	2	0.0006	3072
GL172855	1216512_1216526	DEL	15	gttcagaaat[cctggtggccacgat]cggagcagaa	2	0.0006	3072
GL172855	1216512_1216537	DEL	26	gttcagaaat[cctggtggccacgatcggagcagaac]cccccgattg	4	0.0013	3072
GL172855	1216513_1216516	DEL	4	ttcagaaatc[ctgg]tggccacgat	2	0.0006	3072
GL172855	1216513_1216518	DEL	6	ttcagaaatc[ctggtg]gccacgatcg	2	0.0006	3072
GL172855	1216513_1216568	DEL	56	ttcagaaatc[ctggtggccacgatcggagcagaaccccccgattgcctacaacagctgaagttgag]ctgtgtctgt	2	0.0006	3072
GL172855	1216514_1216519	DEL	6	tcagaaatcc[tggtgg]ccacgatcgg	2	0.0006	3072
GL172855	1216514_1216526	DEL	13	tcagaaatcc[tggtggccacgat]cggagcagaa	4	0.0013	3072
GL172855	1216515_1216523	DEL	9	cagaaatcct[ggtggccac]gatcggagca	12	0.0039	3072
GL172855	1216515_1216527	DEL	13	cagaaatcct[ggtggccacgatc]ggagcagaac	14	0.0045	3072
GL172855	1216516_1216522	DEL	7	agaaatcctg[gtggcca]cgatcggagc	2	0.0006	3072
GL172855	1216516_1216523	DEL	8	agaaatcctg[gtggccac]gatcggagca	10	0.0032	3072
GL172855	1216517_1216522	DEL	6	gaaatcctgg[tggcca]cgatcggagc	2	0.0006	3072
GL172855	1216517_1216526	DEL	10	gaaatcctgg[tggccacgat]cggagcagaa	2	0.0006	3072
GL172855	1216517_1216527	DEL	11	gaaatcctgg[tggccacgatc]ggagcagaac	2	0.0006	3072
GL172855	1216517_1216545	DEL	29	gaaatcctgg[tggccacgatcggagcagaaccccccgat]tgcctacaac	2	0.0006	3072
GL172855	1216518_1216519	DEL	2	aaatcctggt[gg]ccacgatcgg	2	0.0006	3072
GL172855	1216518_1216523	DEL	6	aaatcctggt[ggccac]gatcggagca	2	0.0006	3072
GL172855	1216518_1216527	DEL	10	aaatcctggt[ggccacgatc]ggagcagaac	16	0.0052	3072
GL172855	1216519_1216521	DEL	3	aatcctggtg[gcc]acgatcggag	4	0.0013	3072
GL172855	1216519_1216523	DEL	5	aatcctggtg[gccac]gatcggagca	12	0.0039	3072
GL172855	1216519_1216530	DEL	12	aatcctggtg[gccacgatcgga]gcagaacccc	26	0.0084	3072
GL172855	1216519_1216546	DEL	28	aatcctggtg[gccacgatcggagcagaaccccccgatt]gcctacaaca	2	0.0006	3072
GL172855	1216520_1216519	INS	5	atcctggtgg[]ccacgatcgg	2	0.0006	3072
GL172855	1216520_1216519	INS	9	atcctggtgg[]ccacgatcgg	4	0.0013	3072
GL172855	1216520_1216521	DEL	2	atcctggtgg[cc]acgatcggag	2	0.0006	3072
GL172855	1216520_1216525	DEL	6	atcctggtgg[ccacga]tcggagcaga	4	0.0013	3072
GL172855	1216520_1216526	DEL	7	atcctggtgg[ccacgat]cggagcagaa	4	0.0013	3072
GL172855	1216520_1216530	DEL	11	atcctggtgg[ccacgatcgga]gcagaacccc	2	0.0006	3072
GL172855	1216520_1216536	DEL	17	atcctggtgg[ccacgatcggagcagaa]ccccccgatt	4	0.0013	3072
GL172855	1216520_1216537	DEL	18	atcctggtgg[ccacgatcggagcagaac]cccccgattg	2	0.0006	3072
GL172855	1216520_1216554	DEL	35	atcctggtgg[ccacgatcggagcagaaccccccgattgcctacaa]cagctgaagt	4	0.0013	3072
GL172855	1216521_1216520	INS	4	tcctggtggc[]cacgatcgga	4	0.0013	3072
GL172855	1216521_1216520	INS	5	tcctggtggc[]cacgatcgga	4	0.0013	3072
GL172855	1216521_1216522	DEL	2	tcctggtggc[ca]cgatcggagc	4	0.0013	3072
GL172855	1216521_1216526	DEL	6	tcctggtggc[cacgat]cggagcagaa	20	0.0065	3072
GL172855	1216521_1216530	DEL	10	tcctggtggc[cacgatcgga]gcagaacccc	2	0.0006	3072
GL172855	1216521_1216531	DEL	11	tcctggtggc[cacgatcggag]cagaaccccc	40	0.013	3072
GL172855	1216521_1216554	DEL	34	tcctggtggc[cacgatcggagcagaaccccccgattgcctacaa]cagctgaagt	2	0.0006	3072
GL172855	1216522_1216521	INS	1	cctggtggcc[]acgatcggag	2	0.0006	3072
GL172855	1216522_1216521	INS	3	cctggtggcc[]acgatcggag	2	0.0006	3072
GL172855	1216522_1216522	DEL	1	cctggtggcc[a]cgatcggagc	4	0.0013	3072
GL172855	1216522_1216524	DEL	3	cctggtggcc[acg]atcggagcag	12	0.0039	3072
GL172855	1216522_1216525	DEL	4	cctggtggcc[acga]tcggagcaga	2	0.0006	3072
GL172855	1216522_1216526	DEL	5	cctggtggcc[acgat]cggagcagaa	6	0.0019	3072
GL172855	1216522_1216528	DEL	7	cctggtggcc[acgatcg]gagcagaacc	2	0.0006	3072
GL172855	1216522_1216529	DEL	8	cctggtggcc[acgatcgg]agcagaaccc	2	0.0006	3072
GL172855	1216522_1216533	DEL	12	cctggtggcc[acgatcggagca]gaaccccccg	2	0.0006	3072
GL172855	1216522_1216535	DEL	14	cctggtggcc[acgatcggagcaga]accccccgat	2	0.0006	3072
GL172855	1216522_1216550	DEL	29	cctggtggcc[acgatcggagcagaaccccccgattgcct]acaacagctg	6	0.0019	3072
GL172855	1216523_1216522	INS	1	ctggtggcca[]cgatcggagc	22	0.0071	3072
GL172855	1216523_1216522	INS	2	ctggtggcca[]cgatcggagc	2	0.0006	3072
GL172855	1216523_1216522	INS	4	ctggtggcca[]cgatcggagc	2	0.0006	3072
GL172855	1216523_1216522	INS	5	ctggtggcca[]cgatcggagc	2	0.0006	3072
GL172855	1216523_1216522	INS	6	ctggtggcca[]cgatcggagc	2	0.0006	3072
GL172855	1216523_1216522	INS	7	ctggtggcca[]cgatcggagc	4	0.0013	3072
GL172855	1216523_1216522	INS	8	ctggtggcca[]cgatcggagc	2	0.0006	3072
GL172855	1216523_1216523	DEL	1	ctggtggcca[c]gatcggagca	12	0.0039	3072
GL172855	1216523_1216524	DEL	2	ctggtggcca[cg]atcggagcag	4	0.0013	3072
GL172855	1216523_1216526	DEL	4	ctggtggcca[cgat]cggagcagaa	12	0.0039	3072
GL172855	1216523_1216527	DEL	5	ctggtggcca[cgatc]ggagcagaac	20	0.0065	3072
GL172855	1216523_1216528	DEL	6	ctggtggcca[cgatcg]gagcagaacc	2	0.0006	3072
GL172855	1216523_1216532	DEL	10	ctggtggcca[cgatcggagc]agaacccccc	2	0.0006	3072
GL172855	1216524_1216523	INS	1	tggtggccac[]gatcggagca	14	0.0045	3072
GL172855	1216524_1216523	INS	11	tggtggccac[]gatcggagca	2	0.0006	3072
GL172855	1216524_1216523	INS	2	tggtggccac[]gatcggagca	4	0.0013	3072
GL172855	1216524_1216523	INS	3	tggtggccac[]gatcggagca	2	0.0006	3072
GL172855	1216524_1216523	INS	4	tggtggccac[]gatcggagca	2	0.0006	3072
GL172855	1216524_1216523	INS	5	tggtggccac[]gatcggagca	6	0.0019	3072
GL172855	1216524_1216523	INS	9	tggtggccac[]gatcggagca	4	0.0013	3072
GL172855	1216524_1216526	DEL	3	tggtggccac[gat]cggagcagaa	2	0.0006	3072
GL172855	1216524_1216528	DEL	5	tggtggccac[gatcg]gagcagaacc	4	0.0013	3072
GL172855	1216524_1216531	DEL	8	tggtggccac[gatcggag]cagaaccccc	2	0.0006	3072
GL172855	1216524_1216535	DEL	12	tggtggccac[gatcggagcaga]accccccgat	2	0.0006	3072
GL172855	1216524_1216551	DEL	28	tggtggccac[gatcggagcagaaccccccgattgccta]caacagctga	2	0.0006	3072
GL172855	1216524_1216556	DEL	33	tggtggccac[gatcggagcagaaccccccgattgcctacaaca]gctgaagttg	2	0.0006	3072
GL172855	1216525_1216524	INS	17	ggtggccacg[]atcggagcag	2	0.0006	3072
GL172855	1216525_1216524	INS	2	ggtggccacg[]atcggagcag	2	0.0006	3072
GL172855	1216525_1216527	DEL	3	ggtggccacg[atc]ggagcagaac	2	0.0006	3072
GL172855	1216526_1216525	INS	1	gtggccacga[]tcggagcaga	2	0.0006	3072
GL172855	1216526_1216525	INS	2	gtggccacga[]tcggagcaga	4	0.0013	3072
GL172855	1216526_1216527	DEL	2	gtggccacga[tc]ggagcagaac	4	0.0013	3072
GL172855	1216527_1216529	DEL	3	tggccacgat[cgg]agcagaaccc	2	0.0006	3072
GL172855	1216528_1216527	INS	2	ggccacgatc[]ggagcagaac	2	0.0006	3072
GL172855	1216528_1216527	INS	4	ggccacgatc[]ggagcagaac	2	0.0006	3072
GL172855	1216528_1216528	DEL	1	ggccacgatc[g]gagcagaacc	2	0.0006	3072
GL172855	1216528_1216529	DEL	2	ggccacgatc[gg]agcagaaccc	4	0.0013	3072
GL172855	1216528_1216532	DEL	5	ggccacgatc[ggagc]agaacccccc	2	0.0006	3072
GL172855	1216530_1216529	INS	4	ccacgatcgg[]agcagaaccc	2	0.0006	3072
GL172855	1216533_1216533	DEL	1	cgatcggagc[a]gaaccccccg	2	0.0006	3072
GL172855	1216535_1216534	INS	2	atcggagcag[]aaccccccga	2	0.0006	3072
GL172855	1216537_1216537	DEL	1	cggagcagaa[c]cccccgattg	2	0.0006	3072
GL172855	1216540_1216542	DEL	3	agcagaaccc[ccc]gattgcctac	2	0.0006	3072
GL172855	1216546_1216545	INS	14	accccccgat[]tgcctacaac	2	0.0006	3072
GL172855	1216548_1216549	DEL	2	cccccgattg[cc]tacaacagct	2	0.0006	3072
Tyr_g1 - sample 3
Mutagenesis efficiency for tyr_g1 is 0,1270 (76 readpairs with indel(s) versus 522 readpairs without indel(s))
Chromosome	Positions	Type	Length	FlankingSequence (+ strand)	AbsoluteFrequency	RelativeFrequency	NrOfReads
GL172855	1216467_1216467	DEL	1	caatgctcag[a]ggatcctatg	2	0.0016	1196
GL172855	1216494_1216528	DEL	35	taccggggaa[gggcccctgttcagaaatcctggtggccacgatcg]gagcagaacc	2	0.0016	1196
GL172855	1216497_1216497	DEL	1	cggggaaggg[c]ccctgttcag	2	0.0016	1196
GL172855	1216505_1216531	DEL	27	ggcccctgtt[cagaaatcctggtggccacgatcggag]cagaaccccc	2	0.0016	1196
GL172855	1216507_1216528	DEL	22	cccctgttca[gaaatcctggtggccacgatcg]gagcagaacc	2	0.0016	1196
GL172855	1216508_1216509	DEL	2	ccctgttcag[aa]atcctggtgg	2	0.0016	1196
GL172855	1216510_1216521	DEL	12	ctgttcagaa[atcctggtggcc]acgatcggag	2	0.0016	1196
GL172855	1216515_1216523	DEL	9	cagaaatcct[ggtggccac]gatcggagca	8	0.0066	1196
GL172855	1216516_1216523	DEL	8	agaaatcctg[gtggccac]gatcggagca	2	0.0016	1196
GL172855	1216516_1216542	DEL	27	agaaatcctg[gtggccacgatcggagcagaacccccc]gattgcctac	2	0.0016	1196
GL172855	1216518_1216523	DEL	6	aaatcctggt[ggccac]gatcggagca	2	0.0016	1196
GL172855	1216518_1216527	DEL	10	aaatcctggt[ggccacgatc]ggagcagaac	4	0.0033	1196
GL172855	1216518_1216528	DEL	11	aaatcctggt[ggccacgatcg]gagcagaacc	2	0.0016	1196
GL172855	1216518_1216530	DEL	13	aaatcctggt[ggccacgatcgga]gcagaacccc	2	0.0016	1196
GL172855	1216519_1216523	DEL	5	aatcctggtg[gccac]gatcggagca	4	0.0033	1196
GL172855	1216519_1216530	DEL	12	aatcctggtg[gccacgatcgga]gcagaacccc	36	0.0301	1196
GL172855	1216520_1216536	DEL	17	atcctggtgg[ccacgatcggagcagaa]ccccccgatt	2	0.0016	1196
GL172855	1216520_1216537	DEL	18	atcctggtgg[ccacgatcggagcagaac]cccccgattg	2	0.0016	1196
GL172855	1216520_1216538	DEL	19	atcctggtgg[ccacgatcggagcagaacc]ccccgattgc	2	0.0016	1196
GL172855	1216521_1216531	DEL	11	tcctggtggc[cacgatcggag]cagaaccccc	8	0.0066	1196
GL172855	1216522_1216521	INS	8	cctggtggcc[]acgatcggag	2	0.0016	1196
GL172855	1216522_1216522	DEL	1	cctggtggcc[a]cgatcggagc	2	0.0016	1196
GL172855	1216522_1216524	DEL	3	cctggtggcc[acg]atcggagcag	6	0.005	1196
GL172855	1216522_1216526	DEL	5	cctggtggcc[acgat]cggagcagaa	2	0.0016	1196
GL172855	1216522_1216528	DEL	7	cctggtggcc[acgatcg]gagcagaacc	2	0.0016	1196
GL172855	1216522_1216529	DEL	8	cctggtggcc[acgatcgg]agcagaaccc	2	0.0016	1196
GL172855	1216523_1216522	INS	1	ctggtggcca[]cgatcggagc	10	0.0083	1196
GL172855	1216523_1216522	INS	15	ctggtggcca[]cgatcggagc	2	0.0016	1196
GL172855	1216523_1216522	INS	4	ctggtggcca[]cgatcggagc	2	0.0016	1196
GL172855	1216523_1216523	DEL	1	ctggtggcca[c]gatcggagca	2	0.0016	1196
GL172855	1216523_1216526	DEL	4	ctggtggcca[cgat]cggagcagaa	2	0.0016	1196
GL172855	1216523_1216527	DEL	5	ctggtggcca[cgatc]ggagcagaac	4	0.0033	1196
GL172855	1216523_1216528	DEL	6	ctggtggcca[cgatcg]gagcagaacc	4	0.0033	1196
GL172855	1216524_1216523	INS	1	tggtggccac[]gatcggagca	2	0.0016	1196
GL172855	1216524_1216524	DEL	1	tggtggccac[g]atcggagcag	2	0.0016	1196
GL172855	1216524_1216526	DEL	3	tggtggccac[gat]cggagcagaa	2	0.0016	1196
GL172855	1216527_1216526	INS	5	tggccacgat[]cggagcagaa	4	0.0033	1196
GL172855	1216528_1216527	INS	8	ggccacgatc[]ggagcagaac	2	0.0016	1196
GL172855	1216537_1216537	DEL	1	cggagcagaa[c]cccccgattg	4	0.0033	1196
GL172855	1216537_1216538	DEL	2	cggagcagaa[cc]ccccgattgc	2	0.0016	1196
GL172855	1216545_1216544	INS	1	aaccccccga[]ttgcctacaa	2	0.0016	1196
Tyr_g1 - sample 4
Mutagenesis efficiency for tyr_g1 is 0,1090 (107 readpairs with indel(s) versus 874 readpairs without indel(s))
Chromosome	Positions	Type	Length	FlankingSequence (+ strand)	AbsoluteFrequency	RelativeFrequency	NrOfReads
GL172855	1216487_1216522	DEL	36	gcaatggtac[cggggaagggcccctgttcagaaatcctggtggcca]cgatcggagc	2	0.001	1962
GL172855	1216499_1216510	DEL	12	gggaagggcc[cctgttcagaaa]tcctggtggc	2	0.001	1962
GL172855	1216504_1216525	DEL	22	gggcccctgt[tcagaaatcctggtggccacga]tcggagcaga	2	0.001	1962
GL172855	1216507_1216523	DEL	17	cccctgttca[gaaatcctggtggccac]gatcggagca	6	0.003	1962
GL172855	1216507_1216528	DEL	22	cccctgttca[gaaatcctggtggccacgatcg]gagcagaacc	2	0.001	1962
GL172855	1216508_1216509	DEL	2	ccctgttcag[aa]atcctggtgg	2	0.001	1962
GL172855	1216513_1216514	DEL	2	ttcagaaatc[ct]ggtggccacg	2	0.001	1962
GL172855	1216515_1216523	DEL	9	cagaaatcct[ggtggccac]gatcggagca	8	0.004	1962
GL172855	1216515_1216527	DEL	13	cagaaatcct[ggtggccacgatc]ggagcagaac	4	0.002	1962
GL172855	1216515_1216530	DEL	16	cagaaatcct[ggtggccacgatcgga]gcagaacccc	2	0.001	1962
GL172855	1216515_1216540	DEL	26	cagaaatcct[ggtggccacgatcggagcagaacccc]ccgattgcct	2	0.001	1962
GL172855	1216516_1216523	DEL	8	agaaatcctg[gtggccac]gatcggagca	2	0.001	1962
GL172855	1216516_1216527	DEL	12	agaaatcctg[gtggccacgatc]ggagcagaac	2	0.001	1962
GL172855	1216517_1216525	DEL	9	gaaatcctgg[tggccacga]tcggagcaga	4	0.002	1962
GL172855	1216517_1216526	DEL	10	gaaatcctgg[tggccacgat]cggagcagaa	2	0.001	1962
GL172855	1216518_1216523	DEL	6	aaatcctggt[ggccac]gatcggagca	2	0.001	1962
GL172855	1216519_1216520	DEL	2	aatcctggtg[gc]cacgatcgga	2	0.001	1962
GL172855	1216519_1216523	DEL	5	aatcctggtg[gccac]gatcggagca	6	0.003	1962
GL172855	1216519_1216530	DEL	12	aatcctggtg[gccacgatcgga]gcagaacccc	8	0.004	1962
GL172855	1216519_1216546	DEL	28	aatcctggtg[gccacgatcggagcagaaccccccgatt]gcctacaaca	2	0.001	1962
GL172855	1216520_1216519	INS	1	atcctggtgg[]ccacgatcgg	2	0.001	1962
GL172855	1216520_1216519	INS	3	atcctggtgg[]ccacgatcgg	4	0.002	1962
GL172855	1216520_1216523	DEL	4	atcctggtgg[ccac]gatcggagca	2	0.001	1962
GL172855	1216520_1216525	DEL	6	atcctggtgg[ccacga]tcggagcaga	2	0.001	1962
GL172855	1216520_1216536	DEL	17	atcctggtgg[ccacgatcggagcagaa]ccccccgatt	2	0.001	1962
GL172855	1216521_1216522	DEL	2	tcctggtggc[ca]cgatcggagc	2	0.001	1962
GL172855	1216521_1216526	DEL	6	tcctggtggc[cacgat]cggagcagaa	4	0.002	1962
GL172855	1216521_1216530	DEL	10	tcctggtggc[cacgatcgga]gcagaacccc	4	0.002	1962
GL172855	1216521_1216531	DEL	11	tcctggtggc[cacgatcggag]cagaaccccc	10	0.005	1962
GL172855	1216522_1216521	INS	1	cctggtggcc[]acgatcggag	2	0.001	1962
GL172855	1216522_1216521	INS	3	cctggtggcc[]acgatcggag	2	0.001	1962
GL172855	1216522_1216522	DEL	1	cctggtggcc[a]cgatcggagc	4	0.002	1962
GL172855	1216522_1216524	DEL	3	cctggtggcc[acg]atcggagcag	46	0.0234	1962
GL172855	1216522_1216526	DEL	5	cctggtggcc[acgat]cggagcagaa	22	0.0112	1962
GL172855	1216522_1216529	DEL	8	cctggtggcc[acgatcgg]agcagaaccc	2	0.001	1962
GL172855	1216523_1216522	INS	1	ctggtggcca[]cgatcggagc	4	0.002	1962
GL172855	1216523_1216523	DEL	1	ctggtggcca[c]gatcggagca	2	0.001	1962
GL172855	1216523_1216527	DEL	5	ctggtggcca[cgatc]ggagcagaac	12	0.0061	1962
GL172855	1216523_1216531	DEL	9	ctggtggcca[cgatcggag]cagaaccccc	2	0.001	1962
GL172855	1216523_1216532	DEL	10	ctggtggcca[cgatcggagc]agaacccccc	2	0.001	1962
GL172855	1216523_1216539	DEL	17	ctggtggcca[cgatcggagcagaaccc]cccgattgcc	2	0.001	1962
GL172855	1216524_1216523	INS	1	tggtggccac[]gatcggagca	4	0.002	1962
GL172855	1216524_1216524	DEL	1	tggtggccac[g]atcggagcag	2	0.001	1962
GL172855	1216524_1216526	DEL	3	tggtggccac[gat]cggagcagaa	2	0.001	1962
GL172855	1216524_1216528	DEL	5	tggtggccac[gatcg]gagcagaacc	4	0.002	1962
GL172855	1216526_1216525	INS	8	gtggccacga[]tcggagcaga	2	0.001	1962
GL172855	1216527_1216527	DEL	1	tggccacgat[c]ggagcagaac	2	0.001	1962
GL172855	1216527_1216529	DEL	3	tggccacgat[cgg]agcagaaccc	4	0.002	1962
GL172855	1216529_1216528	INS	5	gccacgatcg[]gagcagaacc	2	0.001	1962
GL172855	1216533_1216533	DEL	1	cgatcggagc[a]gaaccccccg	2	0.001	1962
GL172855	1216537_1216536	INS	1	cggagcagaa[]ccccccgatt	2	0.001	1962
GL172855	1216537_1216537	DEL	1	cggagcagaa[c]cccccgattg	4	0.002	1962
GL172855	1216538_1216537	INS	1	ggagcagaac[]cccccgattg	2	0.001	1962
GL172855	1216538_1216541	DEL	4	ggagcagaac[cccc]cgattgccta	2	0.001	1962
GL172855	1216543_1216549	DEL	7	agaacccccc[gattgcc]tacaacagct	2	0.001	1962
Tyr_g1 - sample 5
Mutagenesis efficiency for tyr_g1 is 0,1694 (10 readpairs with indel(s) versus 49 readpairs without indel(s))
Chromosome	Positions	Type	Length	FlankingSequence (+ strand)	AbsoluteFrequency	RelativeFrequency	NrOfReads
GL172855	1216483_1216487	DEL	5	ctatgcaatg[gtacc]ggggaagggc	2	0.0169	118
GL172855	1216505_1216520	DEL	16	ggcccctgtt[cagaaatcctggtggc]cacgatcgga	2	0.0169	118
GL172855	1216510_1216524	DEL	15	ctgttcagaa[atcctggtggccacg]atcggagcag	2	0.0169	118
GL172855	1216515_1216523	DEL	9	cagaaatcct[ggtggccac]gatcggagca	6	0.0508	118
GL172855	1216518_1216527	DEL	10	aaatcctggt[ggccacgatc]ggagcagaac	2	0.0169	118
GL172855	1216523_1216522	INS	14	ctggtggcca[]cgatcggagc	2	0.0169	118
GL172855	1216523_1216526	DEL	4	ctggtggcca[cgat]cggagcagaa	2	0.0169	118
GL172855	1216524_1216526	DEL	3	tggtggccac[gat]cggagcagaa	2	0.0169	118
Tyr_g1 - sample 6
Mutagenesis efficiency for tyr_g1 is 0,1507 (30 readpairs with indel(s) versus 169 readpairs without indel(s))
Chromosome	Positions	Type	Length	FlankingSequence (+ strand)	AbsoluteFrequency	RelativeFrequency	NrOfReads
GL172855	1216499_1216519	DEL	21	gggaagggcc[cctgttcagaaatcctggtgg]ccacgatcgg	4	0.01	398
GL172855	1216510_1216524	DEL	15	ctgttcagaa[atcctggtggccacg]atcggagcag	6	0.015	398
GL172855	1216514_1216522	DEL	9	tcagaaatcc[tggtggcca]cgatcggagc	2	0.005	398
GL172855	1216515_1216527	DEL	13	cagaaatcct[ggtggccacgatc]ggagcagaac	2	0.005	398
GL172855	1216518_1216522	DEL	5	aaatcctggt[ggcca]cgatcggagc	2	0.005	398
GL172855	1216519_1216530	DEL	12	aatcctggtg[gccacgatcgga]gcagaacccc	20	0.0502	398
GL172855	1216520_1216526	DEL	7	atcctggtgg[ccacgat]cggagcagaa	4	0.01	398
GL172855	1216521_1216531	DEL	11	tcctggtggc[cacgatcggag]cagaaccccc	12	0.0301	398
GL172855	1216522_1216524	DEL	3	cctggtggcc[acg]atcggagcag	2	0.005	398
GL172855	1216523_1216522	INS	1	ctggtggcca[]cgatcggagc	2	0.005	398
GL172855	1216523_1216522	INS	7	ctggtggcca[]cgatcggagc	2	0.005	398
GL172855	1216523_1216527	DEL	5	ctggtggcca[cgatc]ggagcagaac	2	0.005	398
GL172855	1216530_1216529	INS	2	ccacgatcgg[]agcagaaccc	2	0.005	398
GL172855	1216537_1216536	INS	1	cggagcagaa[]ccccccgatt	2	0.005	398

## Sheet: B
Supplementary Table 3: Genotyping by PCR amplification, sequencing (MiSeq) and BATCH-GE analysis
Sheet B - tyr_g2
Tyr_g2 - sample 1
Mutagenesis efficiency for tyr_g2 is 0.1651 (131 readpairs with indel(s) versus 662 readpairs without indel(s))
Chromosome	Positions	Type	Length	FlankingSequence (+ strand)	AbsoluteFrequency	RelativeFrequency	NrOfReads
GL172855	1216515_1216515	DEL	1	cagaaatcct[g]gtggccacga	2	0.0012	1586
GL172855	1216515_1216518	DEL	4	cagaaatcct[ggtg]gccacgatcg	2	0.0012	1586
GL172855	1216519_1216546	DEL	28	aatcctggtg[gccacgatcggagcagaaccccccgatt]gcctacaaca	2	0.0012	1586
GL172855	1216519_1216556	DEL	38	aatcctggtg[gccacgatcggagcagaaccccccgattgcctacaaca]gctgaagttg	2	0.0012	1586
GL172855	1216520_1216551	DEL	32	atcctggtgg[ccacgatcggagcagaaccccccgattgccta]caacagctga	2	0.0012	1586
GL172855	1216522_1216534	DEL	13	cctggtggcc[acgatcggagcag]aaccccccga	2	0.0012	1586
GL172855	1216523_1216541	DEL	19	ctggtggcca[cgatcggagcagaaccccc]cgattgccta	2	0.0012	1586
GL172855	1216525_1216545	DEL	21	ggtggccacg[atcggagcagaaccccccgat]tgcctacaac	2	0.0012	1586
GL172855	1216525_1216553	DEL	29	ggtggccacg[atcggagcagaaccccccgattgcctaca]acagctgaag	2	0.0012	1586
GL172855	1216529_1216541	DEL	13	gccacgatcg[gagcagaaccccc]cgattgccta	2	0.0012	1586
GL172855	1216530_1216555	DEL	26	ccacgatcgg[agcagaaccccccgattgcctacaac]agctgaagtt	4	0.0025	1586
GL172855	1216531_1216530	INS	6	cacgatcgga[]gcagaacccc	2	0.0012	1586
GL172855	1216531_1216546	DEL	16	cacgatcgga[gcagaaccccccgatt]gcctacaaca	8	0.005	1586
GL172855	1216531_1216573	DEL	43	cacgatcgga[gcagaaccccccgattgcctacaacagctgaagttgagctgtg]tctgtcatta	2	0.0012	1586
GL172855	1216532_1216548	DEL	17	acgatcggag[cagaaccccccgattgc]ctacaacagc	2	0.0012	1586
GL172855	1216534_1216542	DEL	9	gatcggagca[gaacccccc]gattgcctac	4	0.0025	1586
GL172855	1216534_1216559	DEL	26	gatcggagca[gaaccccccgattgcctacaacagct]gaagttgagc	4	0.0025	1586
GL172855	1216534_1216570	DEL	37	gatcggagca[gaaccccccgattgcctacaacagctgaagttgagct]gtgtctgtca	2	0.0012	1586
GL172855	1216535_1216544	DEL	10	atcggagcag[aaccccccga]ttgcctacaa	2	0.0012	1586
GL172855	1216535_1216552	DEL	18	atcggagcag[aaccccccgattgcctac]aacagctgaa	2	0.0012	1586
GL172855	1216536_1216550	DEL	15	tcggagcaga[accccccgattgcct]acaacagctg	4	0.0025	1586
GL172855	1216537_1216536	INS	1	cggagcagaa[]ccccccgatt	16	0.01	1586
GL172855	1216537_1216536	INS	10	cggagcagaa[]ccccccgatt	2	0.0012	1586
GL172855	1216537_1216536	INS	2	cggagcagaa[]ccccccgatt	6	0.0037	1586
GL172855	1216537_1216539	DEL	3	cggagcagaa[ccc]cccgattgcc	2	0.0012	1586
GL172855	1216537_1216540	DEL	4	cggagcagaa[cccc]ccgattgcct	4	0.0025	1586
GL172855	1216537_1216547	DEL	11	cggagcagaa[ccccccgattg]cctacaacag	4	0.0025	1586
GL172855	1216538_1216543	DEL	6	ggagcagaac[cccccg]attgcctaca	2	0.0012	1586
GL172855	1216538_1216544	DEL	7	ggagcagaac[cccccga]ttgcctacaa	2	0.0012	1586
GL172855	1216538_1216546	DEL	9	ggagcagaac[cccccgatt]gcctacaaca	2	0.0012	1586
GL172855	1216538_1216547	DEL	10	ggagcagaac[cccccgattg]cctacaacag	4	0.0025	1586
GL172855	1216539_1216538	INS	5	gagcagaacc[]ccccgattgc	2	0.0012	1586
GL172855	1216539_1216544	DEL	6	gagcagaacc[ccccga]ttgcctacaa	2	0.0012	1586
GL172855	1216539_1216546	DEL	8	gagcagaacc[ccccgatt]gcctacaaca	2	0.0012	1586
GL172855	1216539_1216547	DEL	9	gagcagaacc[ccccgattg]cctacaacag	8	0.005	1586
GL172855	1216539_1216553	DEL	15	gagcagaacc[ccccgattgcctaca]acagctgaag	2	0.0012	1586
GL172855	1216539_1216556	DEL	18	gagcagaacc[ccccgattgcctacaaca]gctgaagttg	2	0.0012	1586
GL172855	1216540_1216543	DEL	4	agcagaaccc[cccg]attgcctaca	2	0.0012	1586
GL172855	1216540_1216544	DEL	5	agcagaaccc[cccga]ttgcctacaa	2	0.0012	1586
GL172855	1216540_1216547	DEL	8	agcagaaccc[cccgattg]cctacaacag	12	0.0075	1586
GL172855	1216541_1216540	INS	4	gcagaacccc[]ccgattgcct	4	0.0025	1586
GL172855	1216541_1216540	INS	8	gcagaacccc[]ccgattgcct	2	0.0012	1586
GL172855	1216541_1216547	DEL	7	gcagaacccc[ccgattg]cctacaacag	44	0.0277	1586
GL172855	1216541_1216550	DEL	10	gcagaacccc[ccgattgcct]acaacagctg	2	0.0012	1586
GL172855	1216542_1216541	INS	3	cagaaccccc[]cgattgccta	4	0.0025	1586
GL172855	1216542_1216545	DEL	4	cagaaccccc[cgat]tgcctacaac	4	0.0025	1586
GL172855	1216542_1216547	DEL	6	cagaaccccc[cgattg]cctacaacag	2	0.0012	1586
GL172855	1216542_1216554	DEL	13	cagaaccccc[cgattgcctacaa]cagctgaagt	2	0.0012	1586
GL172855	1216542_1216557	DEL	16	cagaaccccc[cgattgcctacaacag]ctgaagttga	2	0.0012	1586
GL172855	1216542_1216568	DEL	27	cagaaccccc[cgattgcctacaacagctgaagttgag]ctgtgtctgt	2	0.0012	1586
GL172855	1216543_1216542	INS	1	agaacccccc[]gattgcctac	6	0.0037	1586
GL172855	1216543_1216542	INS	15	agaacccccc[]gattgcctac	4	0.0025	1586
GL172855	1216543_1216542	INS	4	agaacccccc[]gattgcctac	10	0.0063	1586
GL172855	1216543_1216542	INS	5	agaacccccc[]gattgcctac	2	0.0012	1586
GL172855	1216543_1216545	DEL	3	agaacccccc[gat]tgcctacaac	22	0.0138	1586
GL172855	1216543_1216552	DEL	10	agaacccccc[gattgcctac]aacagctgaa	2	0.0012	1586
GL172855	1216545_1216544	INS	1	aaccccccga[]ttgcctacaa	2	0.0012	1586
GL172855	1216545_1216544	INS	4	aaccccccga[]ttgcctacaa	2	0.0012	1586
GL172855	1216545_1216544	INS	6	aaccccccga[]ttgcctacaa	2	0.0012	1586
GL172855	1216546_1216545	INS	3	accccccgat[]tgcctacaac	4	0.0025	1586
GL172855	1216546_1216546	DEL	1	accccccgat[t]gcctacaaca	2	0.0012	1586
GL172855	1216546_1216550	DEL	5	accccccgat[tgcct]acaacagctg	2	0.0012	1586
GL172855	1216547_1216546	INS	2	ccccccgatt[]gcctacaaca	2	0.0012	1586
GL172855	1216547_1216546	INS	4	ccccccgatt[]gcctacaaca	8	0.005	1586
GL172855	1216547_1216549	DEL	3	ccccccgatt[gcc]tacaacagct	2	0.0012	1586
GL172855	1216548_1216547	INS	1	cccccgattg[]cctacaacag	2	0.0012	1586
GL172855	1216549_1216548	INS	4	ccccgattgc[]ctacaacagc	2	0.0012	1586
GL172855	1216549_1216554	DEL	6	ccccgattgc[ctacaa]cagctgaagt	4	0.0025	1586
GL172855	1216550_1216553	DEL	4	cccgattgcc[taca]acagctgaag	2	0.0012	1586
GL172855	1216552_1216553	DEL	2	cgattgccta[ca]acagctgaag	4	0.0025	1586
GL172855	1216553_1216552	INS	2	gattgcctac[]aacagctgaa	2	0.0012	1586
GL172855	1216556_1216555	INS	11	tgcctacaac[]agctgaagtt	2	0.0012	1586
GL172855	1216557_1216556	INS	3	gcctacaaca[]gctgaagttg	2	0.0012	1586
GL172855	1216558_1216557	INS	1	cctacaacag[]ctgaagttga	2	0.0012	1586
Tyr_g2 - sample 2
Mutagenesis efficiency for tyr_g2 is 0.2072 (23 readpairs with indel(s) versus 88 readpairs without indel(s))
Chromosome	Positions	Type	Length	FlankingSequence (+ strand)	AbsoluteFrequency	RelativeFrequency	NrOfReads
GL172855	1216529_1216542	DEL	14	gccacgatcg[gagcagaacccccc]gattgcctac	6	0.027	222
GL172855	1216532_1216554	DEL	23	acgatcggag[cagaaccccccgattgcctacaa]cagctgaagt	2	0.009	222
GL172855	1216533_1216545	DEL	13	cgatcggagc[agaaccccccgat]tgcctacaac	2	0.009	222
GL172855	1216533_1216561	DEL	29	cgatcggagc[agaaccccccgattgcctacaacagctga]agttgagctg	2	0.009	222
GL172855	1216534_1216543	DEL	10	gatcggagca[gaaccccccg]attgcctaca	2	0.009	222
GL172855	1216537_1216536	INS	2	cggagcagaa[]ccccccgatt	2	0.009	222
GL172855	1216537_1216547	DEL	11	cggagcagaa[ccccccgattg]cctacaacag	2	0.009	222
GL172855	1216539_1216545	DEL	7	gagcagaacc[ccccgat]tgcctacaac	2	0.009	222
GL172855	1216539_1216547	DEL	9	gagcagaacc[ccccgattg]cctacaacag	4	0.018	222
GL172855	1216541_1216545	DEL	5	gcagaacccc[ccgat]tgcctacaac	2	0.009	222
GL172855	1216541_1216547	DEL	7	gcagaacccc[ccgattg]cctacaacag	12	0.054	222
GL172855	1216542_1216547	DEL	6	cagaaccccc[cgattg]cctacaacag	2	0.009	222
GL172855	1216543_1216542	INS	6	agaacccccc[]gattgcctac	2	0.009	222
GL172855	1216543_1216544	DEL	2	agaacccccc[ga]ttgcctacaa	2	0.009	222
GL172855	1216543_1216570	DEL	28	agaacccccc[gattgcctacaacagctgaagttgagct]gtgtctgtca	2	0.009	222
GL172855	1216546_1216545	INS	12	accccccgat[]tgcctacaac	2	0.009	222
Tyr_g2 - sample 3
Mutagenesis efficiency for tyr_g2 is 0.1865 (119 readpairs with indel(s) versus 519 readpairs without indel(s))
Chromosome	Positions	Type	Length	FlankingSequence (+ strand)	AbsoluteFrequency	RelativeFrequency	NrOfReads
GL172855	1216519_1216546	DEL	28	aatcctggtg[gccacgatcggagcagaaccccccgatt]gcctacaaca	2	0.0015	1276
GL172855	1216521_1216520	INS	11	tcctggtggc[]cacgatcgga	2	0.0015	1276
GL172855	1216522_1216550	DEL	29	cctggtggcc[acgatcggagcagaaccccccgattgcct]acaacagctg	2	0.0015	1276
GL172855	1216522_1216553	DEL	32	cctggtggcc[acgatcggagcagaaccccccgattgcctaca]acagctgaag	2	0.0015	1276
GL172855	1216523_1216541	DEL	19	ctggtggcca[cgatcggagcagaaccccc]cgattgccta	2	0.0015	1276
GL172855	1216525_1216553	DEL	29	ggtggccacg[atcggagcagaaccccccgattgcctaca]acagctgaag	2	0.0015	1276
GL172855	1216529_1216544	DEL	16	gccacgatcg[gagcagaaccccccga]ttgcctacaa	2	0.0015	1276
GL172855	1216530_1216552	DEL	23	ccacgatcgg[agcagaaccccccgattgcctac]aacagctgaa	2	0.0015	1276
GL172855	1216530_1216555	DEL	26	ccacgatcgg[agcagaaccccccgattgcctacaac]agctgaagtt	2	0.0015	1276
GL172855	1216531_1216546	DEL	16	cacgatcgga[gcagaaccccccgatt]gcctacaaca	6	0.0047	1276
GL172855	1216532_1216554	DEL	23	acgatcggag[cagaaccccccgattgcctacaa]cagctgaagt	6	0.0047	1276
GL172855	1216533_1216550	DEL	18	cgatcggagc[agaaccccccgattgcct]acaacagctg	2	0.0015	1276
GL172855	1216534_1216542	DEL	9	gatcggagca[gaacccccc]gattgcctac	6	0.0047	1276
GL172855	1216534_1216559	DEL	26	gatcggagca[gaaccccccgattgcctacaacagct]gaagttgagc	2	0.0015	1276
GL172855	1216535_1216541	DEL	7	atcggagcag[aaccccc]cgattgccta	2	0.0015	1276
GL172855	1216535_1216544	DEL	10	atcggagcag[aaccccccga]ttgcctacaa	4	0.0031	1276
GL172855	1216535_1216552	DEL	18	atcggagcag[aaccccccgattgcctac]aacagctgaa	2	0.0015	1276
GL172855	1216536_1216543	DEL	8	tcggagcaga[accccccg]attgcctaca	2	0.0015	1276
GL172855	1216536_1216546	DEL	11	tcggagcaga[accccccgatt]gcctacaaca	4	0.0031	1276
GL172855	1216536_1216550	DEL	15	tcggagcaga[accccccgattgcct]acaacagctg	6	0.0047	1276
GL172855	1216537_1216536	INS	1	cggagcagaa[]ccccccgatt	10	0.0078	1276
GL172855	1216537_1216538	DEL	2	cggagcagaa[cc]ccccgattgc	2	0.0015	1276
GL172855	1216537_1216539	DEL	3	cggagcagaa[ccc]cccgattgcc	2	0.0015	1276
GL172855	1216537_1216547	DEL	11	cggagcagaa[ccccccgattg]cctacaacag	2	0.0015	1276
GL172855	1216537_1216548	DEL	12	cggagcagaa[ccccccgattgc]ctacaacagc	2	0.0015	1276
GL172855	1216538_1216545	DEL	8	ggagcagaac[cccccgat]tgcctacaac	2	0.0015	1276
GL172855	1216538_1216547	DEL	10	ggagcagaac[cccccgattg]cctacaacag	2	0.0015	1276
GL172855	1216539_1216547	DEL	9	gagcagaacc[ccccgattg]cctacaacag	42	0.0329	1276
GL172855	1216539_1216559	DEL	21	gagcagaacc[ccccgattgcctacaacagct]gaagttgagc	2	0.0015	1276
GL172855	1216540_1216547	DEL	8	agcagaaccc[cccgattg]cctacaacag	16	0.0125	1276
GL172855	1216541_1216540	INS	8	gcagaacccc[]ccgattgcct	2	0.0015	1276
GL172855	1216541_1216547	DEL	7	gcagaacccc[ccgattg]cctacaacag	46	0.036	1276
GL172855	1216541_1216595	DEL	55	gcagaacccc[ccgattgcctacaacagctgaagttgagctgtgtctgtcattaacaaattacgaa]acggagccca	2	0.0015	1276
GL172855	1216542_1216541	INS	2	cagaaccccc[]cgattgccta	2	0.0015	1276
GL172855	1216542_1216541	INS	3	cagaaccccc[]cgattgccta	8	0.0062	1276
GL172855	1216542_1216545	DEL	4	cagaaccccc[cgat]tgcctacaac	2	0.0015	1276
GL172855	1216542_1216546	DEL	5	cagaaccccc[cgatt]gcctacaaca	2	0.0015	1276
GL172855	1216542_1216547	DEL	6	cagaaccccc[cgattg]cctacaacag	4	0.0031	1276
GL172855	1216542_1216557	DEL	16	cagaaccccc[cgattgcctacaacag]ctgaagttga	4	0.0031	1276
GL172855	1216543_1216542	INS	1	agaacccccc[]gattgcctac	2	0.0015	1276
GL172855	1216543_1216542	INS	7	agaacccccc[]gattgcctac	2	0.0015	1276
GL172855	1216543_1216542	INS	8	agaacccccc[]gattgcctac	2	0.0015	1276
GL172855	1216543_1216543	DEL	1	agaacccccc[g]attgcctaca	2	0.0015	1276
GL172855	1216543_1216544	DEL	2	agaacccccc[ga]ttgcctacaa	6	0.0047	1276
GL172855	1216543_1216545	DEL	3	agaacccccc[gat]tgcctacaac	6	0.0047	1276
GL172855	1216543_1216557	DEL	15	agaacccccc[gattgcctacaacag]ctgaagttga	2	0.0015	1276
GL172855	1216543_1216559	DEL	17	agaacccccc[gattgcctacaacagct]gaagttgagc	2	0.0015	1276
GL172855	1216545_1216546	DEL	2	aaccccccga[tt]gcctacaaca	2	0.0015	1276
GL172855	1216546_1216545	INS	2	accccccgat[]tgcctacaac	2	0.0015	1276
GL172855	1216547_1216546	INS	6	ccccccgatt[]gcctacaaca	2	0.0015	1276
GL172855	1216550_1216555	DEL	6	cccgattgcc[tacaac]agctgaagtt	2	0.0015	1276
GL172855	1216550_1216565	DEL	16	cccgattgcc[tacaacagctgaagtt]gagctgtgtc	2	0.0015	1276
GL172855	1216562_1216563	DEL	2	caacagctga[ag]ttgagctgtg	2	0.0015	1276
Tyr_g2 - sample 4
Mutagenesis efficiency for tyr_g2 is 0.0915 (78 readpairs with indel(s) versus 774 readpairs without indel(s))
Chromosome	Positions	Type	Length	FlankingSequence (+ strand)	AbsoluteFrequency	RelativeFrequency	NrOfReads
GL172855	1216524_1216559	DEL	36	tggtggccac[gatcggagcagaaccccccgattgcctacaacagct]gaagttgagc	6	0.0035	1704
GL172855	1216529_1216546	DEL	18	gccacgatcg[gagcagaaccccccgatt]gcctacaaca	2	0.0011	1704
GL172855	1216529_1216565	DEL	37	gccacgatcg[gagcagaaccccccgattgcctacaacagctgaagtt]gagctgtgtc	6	0.0035	1704
GL172855	1216530_1216555	DEL	26	ccacgatcgg[agcagaaccccccgattgcctacaac]agctgaagtt	8	0.0046	1704
GL172855	1216531_1216539	DEL	9	cacgatcgga[gcagaaccc]cccgattgcc	2	0.0011	1704
GL172855	1216532_1216538	DEL	7	acgatcggag[cagaacc]ccccgattgc	2	0.0011	1704
GL172855	1216532_1216554	DEL	23	acgatcggag[cagaaccccccgattgcctacaa]cagctgaagt	2	0.0011	1704
GL172855	1216533_1216561	DEL	29	cgatcggagc[agaaccccccgattgcctacaacagctga]agttgagctg	2	0.0011	1704
GL172855	1216534_1216542	DEL	9	gatcggagca[gaacccccc]gattgcctac	10	0.0058	1704
GL172855	1216535_1216534	INS	31	atcggagcag[]aaccccccga	2	0.0011	1704
GL172855	1216536_1216546	DEL	11	tcggagcaga[accccccgatt]gcctacaaca	2	0.0011	1704
GL172855	1216536_1216550	DEL	15	tcggagcaga[accccccgattgcct]acaacagctg	4	0.0023	1704
GL172855	1216536_1216555	DEL	20	tcggagcaga[accccccgattgcctacaac]agctgaagtt	2	0.0011	1704
GL172855	1216537_1216536	INS	1	cggagcagaa[]ccccccgatt	8	0.0046	1704
GL172855	1216537_1216536	INS	2	cggagcagaa[]ccccccgatt	6	0.0035	1704
GL172855	1216537_1216537	DEL	1	cggagcagaa[c]cccccgattg	2	0.0011	1704
GL172855	1216537_1216539	DEL	3	cggagcagaa[ccc]cccgattgcc	2	0.0011	1704
GL172855	1216537_1216541	DEL	5	cggagcagaa[ccccc]cgattgccta	2	0.0011	1704
GL172855	1216537_1216547	DEL	11	cggagcagaa[ccccccgattg]cctacaacag	24	0.014	1704
GL172855	1216538_1216547	DEL	10	ggagcagaac[cccccgattg]cctacaacag	4	0.0023	1704
GL172855	1216540_1216539	INS	4	agcagaaccc[]cccgattgcc	4	0.0023	1704
GL172855	1216540_1216545	DEL	6	agcagaaccc[cccgat]tgcctacaac	2	0.0011	1704
GL172855	1216540_1216547	DEL	8	agcagaaccc[cccgattg]cctacaacag	2	0.0011	1704
GL172855	1216541_1216540	INS	10	gcagaacccc[]ccgattgcct	2	0.0011	1704
GL172855	1216541_1216546	DEL	6	gcagaacccc[ccgatt]gcctacaaca	4	0.0023	1704
GL172855	1216541_1216547	DEL	7	gcagaacccc[ccgattg]cctacaacag	20	0.0117	1704
GL172855	1216541_1216568	DEL	28	gcagaacccc[ccgattgcctacaacagctgaagttgag]ctgtgtctgt	2	0.0011	1704
GL172855	1216542_1216541	INS	3	cagaaccccc[]cgattgccta	2	0.0011	1704
GL172855	1216542_1216545	DEL	4	cagaaccccc[cgat]tgcctacaac	2	0.0011	1704
GL172855	1216542_1216547	DEL	6	cagaaccccc[cgattg]cctacaacag	2	0.0011	1704
GL172855	1216542_1216557	DEL	16	cagaaccccc[cgattgcctacaacag]ctgaagttga	2	0.0011	1704
GL172855	1216543_1216542	INS	2	agaacccccc[]gattgcctac	2	0.0011	1704
GL172855	1216543_1216542	INS	4	agaacccccc[]gattgcctac	2	0.0011	1704
GL172855	1216543_1216542	INS	5	agaacccccc[]gattgcctac	2	0.0011	1704
GL172855	1216543_1216542	INS	8	agaacccccc[]gattgcctac	2	0.0011	1704
GL172855	1216543_1216545	DEL	3	agaacccccc[gat]tgcctacaac	2	0.0011	1704
GL172855	1216543_1216546	DEL	4	agaacccccc[gatt]gcctacaaca	4	0.0023	1704
GL172855	1216543_1216547	DEL	5	agaacccccc[gattg]cctacaacag	2	0.0011	1704
GL172855	1216545_1216548	DEL	4	aaccccccga[ttgc]ctacaacagc	2	0.0011	1704
GL172855	1216545_1216549	DEL	5	aaccccccga[ttgcc]tacaacagct	4	0.0023	1704
Tyr_g2 - sample 5
Mutagenesis efficiency for tyr_g2 is 0.1551 (47 readpairs with indel(s) versus 256 readpairs without indel(s))
Chromosome	Positions	Type	Length	FlankingSequence (+ strand)	AbsoluteFrequency	RelativeFrequency	NrOfReads
GL172855	1216520_1216519	INS	19	atcctggtgg[]ccacgatcgg	2	0.0033	606
GL172855	1216529_1216546	DEL	18	gccacgatcg[gagcagaaccccccgatt]gcctacaaca	2	0.0033	606
GL172855	1216530_1216555	DEL	26	ccacgatcgg[agcagaaccccccgattgcctacaac]agctgaagtt	2	0.0033	606
GL172855	1216531_1216546	DEL	16	cacgatcgga[gcagaaccccccgatt]gcctacaaca	4	0.0066	606
GL172855	1216533_1216545	DEL	13	cgatcggagc[agaaccccccgat]tgcctacaac	2	0.0033	606
GL172855	1216533_1216561	DEL	29	cgatcggagc[agaaccccccgattgcctacaacagctga]agttgagctg	2	0.0033	606
GL172855	1216534_1216542	DEL	9	gatcggagca[gaacccccc]gattgcctac	2	0.0033	606
GL172855	1216535_1216544	DEL	10	atcggagcag[aaccccccga]ttgcctacaa	2	0.0033	606
GL172855	1216535_1216550	DEL	16	atcggagcag[aaccccccgattgcct]acaacagctg	2	0.0033	606
GL172855	1216537_1216536	INS	1	cggagcagaa[]ccccccgatt	10	0.0165	606
GL172855	1216537_1216536	INS	2	cggagcagaa[]ccccccgatt	2	0.0033	606
GL172855	1216537_1216537	DEL	1	cggagcagaa[c]cccccgattg	4	0.0066	606
GL172855	1216537_1216547	DEL	11	cggagcagaa[ccccccgattg]cctacaacag	16	0.0264	606
GL172855	1216538_1216547	DEL	10	ggagcagaac[cccccgattg]cctacaacag	4	0.0066	606
GL172855	1216539_1216547	DEL	9	gagcagaacc[ccccgattg]cctacaacag	4	0.0066	606
GL172855	1216539_1216551	DEL	13	gagcagaacc[ccccgattgccta]caacagctga	2	0.0033	606
GL172855	1216540_1216539	INS	7	agcagaaccc[]cccgattgcc	2	0.0033	606
GL172855	1216540_1216543	DEL	4	agcagaaccc[cccg]attgcctaca	2	0.0033	606
GL172855	1216540_1216547	DEL	8	agcagaaccc[cccgattg]cctacaacag	6	0.0099	606
GL172855	1216540_1216554	DEL	15	agcagaaccc[cccgattgcctacaa]cagctgaagt	2	0.0033	606
GL172855	1216541_1216547	DEL	7	gcagaacccc[ccgattg]cctacaacag	10	0.0165	606
GL172855	1216542_1216544	DEL	3	cagaaccccc[cga]ttgcctacaa	2	0.0033	606
GL172855	1216542_1216591	DEL	50	cagaaccccc[cgattgcctacaacagctgaagttgagctgtgtctgtcattaacaaatta]cgaaacggag	2	0.0033	606
GL172855	1216543_1216542	INS	4	agaacccccc[]gattgcctac	2	0.0033	606
GL172855	1216544_1216543	INS	1	gaaccccccg[]attgcctaca	2	0.0033	606
GL172855	1216545_1216545	DEL	1	aaccccccga[t]tgcctacaac	2	0.0033	606
GL172855	1216546_1216545	INS	30	accccccgat[]tgcctacaac	2	0.0033	606
Tyr_g2 - sample 6
Mutagenesis efficiency for tyr_g2 is 0.1269 (120 readpairs with indel(s) versus 825 readpairs without indel(s))
Chromosome	Positions	Type	Length	FlankingSequence (+ strand)	AbsoluteFrequency	RelativeFrequency	NrOfReads
GL172855	1216519_1216546	DEL	28	aatcctggtg[gccacgatcggagcagaaccccccgatt]gcctacaaca	4	0.0021	1890
GL172855	1216523_1216541	DEL	19	ctggtggcca[cgatcggagcagaaccccc]cgattgccta	2	0.001	1890
GL172855	1216526_1216538	DEL	13	gtggccacga[tcggagcagaacc]ccccgattgc	6	0.0031	1890
GL172855	1216529_1216542	DEL	14	gccacgatcg[gagcagaacccccc]gattgcctac	2	0.001	1890
GL172855	1216529_1216544	DEL	16	gccacgatcg[gagcagaaccccccga]ttgcctacaa	2	0.001	1890
GL172855	1216529_1216546	DEL	18	gccacgatcg[gagcagaaccccccgatt]gcctacaaca	4	0.0021	1890
GL172855	1216530_1216529	INS	5	ccacgatcgg[]agcagaaccc	2	0.001	1890
GL172855	1216530_1216530	DEL	1	ccacgatcgg[a]gcagaacccc	2	0.001	1890
GL172855	1216530_1216546	DEL	17	ccacgatcgg[agcagaaccccccgatt]gcctacaaca	2	0.001	1890
GL172855	1216530_1216555	DEL	26	ccacgatcgg[agcagaaccccccgattgcctacaac]agctgaagtt	4	0.0021	1890
GL172855	1216531_1216546	DEL	16	cacgatcgga[gcagaaccccccgatt]gcctacaaca	12	0.0063	1890
GL172855	1216532_1216554	DEL	23	acgatcggag[cagaaccccccgattgcctacaa]cagctgaagt	4	0.0021	1890
GL172855	1216533_1216545	DEL	13	cgatcggagc[agaaccccccgat]tgcctacaac	2	0.001	1890
GL172855	1216533_1216551	DEL	19	cgatcggagc[agaaccccccgattgccta]caacagctga	6	0.0031	1890
GL172855	1216533_1216553	DEL	21	cgatcggagc[agaaccccccgattgcctaca]acagctgaag	2	0.001	1890
GL172855	1216534_1216542	DEL	9	gatcggagca[gaacccccc]gattgcctac	18	0.0095	1890
GL172855	1216534_1216550	DEL	17	gatcggagca[gaaccccccgattgcct]acaacagctg	10	0.0052	1890
GL172855	1216535_1216540	DEL	6	atcggagcag[aacccc]ccgattgcct	2	0.001	1890
GL172855	1216535_1216541	DEL	7	atcggagcag[aaccccc]cgattgccta	2	0.001	1890
GL172855	1216535_1216544	DEL	10	atcggagcag[aaccccccga]ttgcctacaa	4	0.0021	1890
GL172855	1216535_1216552	DEL	18	atcggagcag[aaccccccgattgcctac]aacagctgaa	2	0.001	1890
GL172855	1216536_1216542	DEL	7	tcggagcaga[acccccc]gattgcctac	2	0.001	1890
GL172855	1216536_1216543	DEL	8	tcggagcaga[accccccg]attgcctaca	6	0.0031	1890
GL172855	1216536_1216550	DEL	15	tcggagcaga[accccccgattgcct]acaacagctg	2	0.001	1890
GL172855	1216537_1216536	INS	1	cggagcagaa[]ccccccgatt	16	0.0084	1890
GL172855	1216537_1216536	INS	2	cggagcagaa[]ccccccgatt	4	0.0021	1890
GL172855	1216537_1216536	INS	3	cggagcagaa[]ccccccgatt	2	0.001	1890
GL172855	1216537_1216537	DEL	1	cggagcagaa[c]cccccgattg	4	0.0021	1890
GL172855	1216537_1216540	DEL	4	cggagcagaa[cccc]ccgattgcct	2	0.001	1890
GL172855	1216537_1216541	DEL	5	cggagcagaa[ccccc]cgattgccta	2	0.001	1890
GL172855	1216537_1216546	DEL	10	cggagcagaa[ccccccgatt]gcctacaaca	2	0.001	1890
GL172855	1216537_1216547	DEL	11	cggagcagaa[ccccccgattg]cctacaacag	4	0.0021	1890
GL172855	1216537_1216568	DEL	32	cggagcagaa[ccccccgattgcctacaacagctgaagttgag]ctgtgtctgt	2	0.001	1890
GL172855	1216538_1216537	INS	14	ggagcagaac[]cccccgattg	2	0.001	1890
GL172855	1216538_1216547	DEL	10	ggagcagaac[cccccgattg]cctacaacag	4	0.0021	1890
GL172855	1216539_1216546	DEL	8	gagcagaacc[ccccgatt]gcctacaaca	2	0.001	1890
GL172855	1216539_1216547	DEL	9	gagcagaacc[ccccgattg]cctacaacag	8	0.0042	1890
GL172855	1216540_1216539	INS	1	agcagaaccc[]cccgattgcc	2	0.001	1890
GL172855	1216540_1216543	DEL	4	agcagaaccc[cccg]attgcctaca	2	0.001	1890
GL172855	1216540_1216547	DEL	8	agcagaaccc[cccgattg]cctacaacag	14	0.0074	1890
GL172855	1216540_1216556	DEL	17	agcagaaccc[cccgattgcctacaaca]gctgaagttg	2	0.001	1890
GL172855	1216541_1216540	INS	1	gcagaacccc[]ccgattgcct	4	0.0021	1890
GL172855	1216541_1216544	DEL	4	gcagaacccc[ccga]ttgcctacaa	6	0.0031	1890
GL172855	1216541_1216547	DEL	7	gcagaacccc[ccgattg]cctacaacag	36	0.019	1890
GL172855	1216542_1216541	INS	4	cagaaccccc[]cgattgccta	2	0.001	1890
GL172855	1216542_1216547	DEL	6	cagaaccccc[cgattg]cctacaacag	2	0.001	1890
GL172855	1216543_1216542	INS	19	agaacccccc[]gattgcctac	2	0.001	1890
GL172855	1216543_1216542	INS	2	agaacccccc[]gattgcctac	2	0.001	1890
GL172855	1216543_1216544	DEL	2	agaacccccc[ga]ttgcctacaa	2	0.001	1890
GL172855	1216543_1216545	DEL	3	agaacccccc[gat]tgcctacaac	2	0.001	1890
GL172855	1216543_1216547	DEL	5	agaacccccc[gattg]cctacaacag	6	0.0031	1890
GL172855	1216543_1216554	DEL	12	agaacccccc[gattgcctacaa]cagctgaagt	2	0.001	1890
GL172855	1216544_1216553	DEL	10	gaaccccccg[attgcctaca]acagctgaag	2	0.001	1890
GL172855	1216545_1216544	INS	1	aaccccccga[]ttgcctacaa	2	0.001	1890
GL172855	1216545_1216544	INS	2	aaccccccga[]ttgcctacaa	4	0.0021	1890
GL172855	1216545_1216555	DEL	11	aaccccccga[ttgcctacaac]agctgaagtt	2	0.001	1890
GL172855	1216546_1216545	INS	1	accccccgat[]tgcctacaac	2	0.001	1890
GL172855	1216546_1216545	INS	6	accccccgat[]tgcctacaac	2	0.001	1890
GL172855	1216550_1216549	INS	8	cccgattgcc[]tacaacagct	2	0.001	1890
GL172855	1216551_1216551	DEL	1	ccgattgcct[a]caacagctga	2	0.001	1890
GL172855	1216556_1216561	DEL	6	tgcctacaac[agctga]agttgagctg	2	0.001	1890
GL172855	1216561_1216561	DEL	1	acaacagctg[a]agttgagctg	2	0.001	1890
Tyr_g2 - sample 7
Mutagenesis efficiency for tyr_g2 is 0.0698 (138 readpairs with indel(s) versus 1837 readpairs without indel(s))
Chromosome	Positions	Type	Length	FlankingSequence (+ strand)	AbsoluteFrequency	RelativeFrequency	NrOfReads
GL172855	1216508_1216507	INS	1	ccctgttcag[]aaatcctggt	2	0.0005	3950
GL172855	1216527_1216554	DEL	28	tggccacgat[cggagcagaaccccccgattgcctacaa]cagctgaagt	2	0.0005	3950
GL172855	1216530_1216553	DEL	24	ccacgatcgg[agcagaaccccccgattgcctaca]acagctgaag	8	0.002	3950
GL172855	1216530_1216555	DEL	26	ccacgatcgg[agcagaaccccccgattgcctacaac]agctgaagtt	4	0.001	3950
GL172855	1216531_1216546	DEL	16	cacgatcgga[gcagaaccccccgatt]gcctacaaca	10	0.0025	3950
GL172855	1216532_1216554	DEL	23	acgatcggag[cagaaccccccgattgcctacaa]cagctgaagt	12	0.003	3950
GL172855	1216533_1216561	DEL	29	cgatcggagc[agaaccccccgattgcctacaacagctga]agttgagctg	2	0.0005	3950
GL172855	1216534_1216542	DEL	9	gatcggagca[gaacccccc]gattgcctac	6	0.0015	3950
GL172855	1216534_1216546	DEL	13	gatcggagca[gaaccccccgatt]gcctacaaca	2	0.0005	3950
GL172855	1216534_1216559	DEL	26	gatcggagca[gaaccccccgattgcctacaacagct]gaagttgagc	20	0.005	3950
GL172855	1216535_1216552	DEL	18	atcggagcag[aaccccccgattgcctac]aacagctgaa	14	0.0035	3950
GL172855	1216536_1216546	DEL	11	tcggagcaga[accccccgatt]gcctacaaca	2	0.0005	3950
GL172855	1216536_1216550	DEL	15	tcggagcaga[accccccgattgcct]acaacagctg	6	0.0015	3950
GL172855	1216537_1216536	INS	1	cggagcagaa[]ccccccgatt	26	0.0065	3950
GL172855	1216537_1216536	INS	2	cggagcagaa[]ccccccgatt	4	0.001	3950
GL172855	1216537_1216536	INS	3	cggagcagaa[]ccccccgatt	2	0.0005	3950
GL172855	1216537_1216537	DEL	1	cggagcagaa[c]cccccgattg	4	0.001	3950
GL172855	1216537_1216538	DEL	2	cggagcagaa[cc]ccccgattgc	4	0.001	3950
GL172855	1216537_1216541	DEL	5	cggagcagaa[ccccc]cgattgccta	2	0.0005	3950
GL172855	1216537_1216542	DEL	6	cggagcagaa[cccccc]gattgcctac	2	0.0005	3950
GL172855	1216537_1216546	DEL	10	cggagcagaa[ccccccgatt]gcctacaaca	2	0.0005	3950
GL172855	1216537_1216547	DEL	11	cggagcagaa[ccccccgattg]cctacaacag	8	0.002	3950
GL172855	1216538_1216546	DEL	9	ggagcagaac[cccccgatt]gcctacaaca	2	0.0005	3950
GL172855	1216538_1216547	DEL	10	ggagcagaac[cccccgattg]cctacaacag	4	0.001	3950
GL172855	1216539_1216543	DEL	5	gagcagaacc[ccccg]attgcctaca	2	0.0005	3950
GL172855	1216539_1216547	DEL	9	gagcagaacc[ccccgattg]cctacaacag	10	0.0025	3950
GL172855	1216540_1216545	DEL	6	agcagaaccc[cccgat]tgcctacaac	10	0.0025	3950
GL172855	1216540_1216547	DEL	8	agcagaaccc[cccgattg]cctacaacag	6	0.0015	3950
GL172855	1216541_1216540	INS	3	gcagaacccc[]ccgattgcct	2	0.0005	3950
GL172855	1216541_1216540	INS	4	gcagaacccc[]ccgattgcct	4	0.001	3950
GL172855	1216541_1216545	DEL	5	gcagaacccc[ccgat]tgcctacaac	2	0.0005	3950
GL172855	1216541_1216546	DEL	6	gcagaacccc[ccgatt]gcctacaaca	4	0.001	3950
GL172855	1216541_1216547	DEL	7	gcagaacccc[ccgattg]cctacaacag	44	0.0111	3950
GL172855	1216542_1216541	INS	3	cagaaccccc[]cgattgccta	4	0.001	3950
GL172855	1216542_1216544	DEL	3	cagaaccccc[cga]ttgcctacaa	2	0.0005	3950
GL172855	1216542_1216545	DEL	4	cagaaccccc[cgat]tgcctacaac	2	0.0005	3950
GL172855	1216542_1216547	DEL	6	cagaaccccc[cgattg]cctacaacag	6	0.0015	3950
GL172855	1216542_1216554	DEL	13	cagaaccccc[cgattgcctacaa]cagctgaagt	2	0.0005	3950
GL172855	1216543_1216542	INS	1	agaacccccc[]gattgcctac	14	0.0035	3950
GL172855	1216543_1216544	DEL	2	agaacccccc[ga]ttgcctacaa	2	0.0005	3950
GL172855	1216544_1216543	INS	4	gaaccccccg[]attgcctaca	2	0.0005	3950
GL172855	1216545_1216544	INS	7	aaccccccga[]ttgcctacaa	2	0.0005	3950
GL172855	1216545_1216544	INS	9	aaccccccga[]ttgcctacaa	2	0.0005	3950
GL172855	1216548_1216547	INS	4	cccccgattg[]cctacaacag	2	0.0005	3950
GL172855	1216549_1216552	DEL	4	ccccgattgc[ctac]aacagctgaa	2	0.0005	3950
GL172855	1216555_1216565	DEL	11	ttgcctacaa[cagctgaagtt]gagctgtgtc	2	0.0005	3950
GL172855	1216559_1216565	DEL	7	ctacaacagc[tgaagtt]gagctgtgtc	2	0.0005	3950
GL172855	1216560_1216560	DEL	1	tacaacagct[g]aagttgagct	2	0.0005	3950

## Sheet: C
Supplementary Table 3: Genotyping by PCR amplification, sequencing (MiSeq) and BATCH-GE analysis
Sheet C - tyr_g3
Tyr_g3 - sample 1
Mutagenesis efficiency for tyr_g3 is 0,2530 (41 readpairs with indel(s) versus 121 readpairs without indel(s))
Chromosome	Positions	Type	Length	FlankingSequence (+ strand)	AbsoluteFrequency	RelativeFrequency
GL172855	1216466_1216490	DEL	25	acaatgctca[gaggatcctatgcaatggtaccggg]gaagggcccc	2	0.0061
GL172855	1216473_1216493	DEL	21	tcagaggatc[ctatgcaatggtaccggggaa]gggcccctgt	2	0.0061
GL172855	1216476_1216477	DEL	2	gaggatccta[tg]caatggtacc	2	0.0061
GL172855	1216478_1216479	DEL	2	ggatcctatg[ca]atggtaccgg	2	0.0061
GL172855	1216479_1216485	DEL	7	gatcctatgc[aatggta]ccggggaagg	2	0.0061
GL172855	1216480_1216484	DEL	5	atcctatgca[atggt]accggggaag	10	0.0308
GL172855	1216480_1216487	DEL	8	atcctatgca[atggtacc]ggggaagggc	2	0.0061
GL172855	1216481_1216483	DEL	3	tcctatgcaa[tgg]taccggggaa	4	0.0123
GL172855	1216481_1216486	DEL	6	tcctatgcaa[tggtac]cggggaaggg	2	0.0061
GL172855	1216481_1216487	DEL	7	tcctatgcaa[tggtacc]ggggaagggc	6	0.0185
GL172855	1216482_1216481	INS	1	cctatgcaat[]ggtaccgggg	2	0.0061
GL172855	1216482_1216485	DEL	4	cctatgcaat[ggta]ccggggaagg	2	0.0061
GL172855	1216482_1216487	DEL	6	cctatgcaat[ggtacc]ggggaagggc	24	0.074
GL172855	1216482_1216488	DEL	7	cctatgcaat[ggtaccg]gggaagggcc	4	0.0123
GL172855	1216482_1216489	DEL	8	cctatgcaat[ggtaccgg]ggaagggccc	2	0.0061
GL172855	1216482_1216493	DEL	12	cctatgcaat[ggtaccggggaa]gggcccctgt	2	0.0061
GL172855	1216482_1216494	DEL	13	cctatgcaat[ggtaccggggaag]ggcccctgtt	2	0.0061
GL172855	1216483_1216487	DEL	5	ctatgcaatg[gtacc]ggggaagggc	6	0.0185
GL172855	1216484_1216486	DEL	3	tatgcaatgg[tac]cggggaaggg	2	0.0061
GL172855	1216485_1216486	DEL	2	atgcaatggt[ac]cggggaaggg	2	0.0061
GL172855	1216486_1216488	DEL	3	tgcaatggta[ccg]gggaagggcc	4	0.0123
GL172855	1216490_1216492	DEL	3	atggtaccgg[gga]agggcccctg	2	0.0061
Tyr_g3 - sample 2
Mutagenesis efficiency for tyr_g3 is 0,2689 (39 readpairs with indel(s) versus 106 readpairs without indel(s))
Chromosome	Positions	Type	Length	FlankingSequence (+ strand)	AbsoluteFrequency	RelativeFrequency	NrOfReads
GL172855	1216460_1216483	DEL	24	aggaatacaa[tgctcagaggatcctatgcaatgg]taccggggaa	2	0.0068	290
GL172855	1216467_1216492	DEL	26	caatgctcag[aggatcctatgcaatggtaccgggga]agggcccctg	2	0.0068	290
GL172855	1216468_1216468	DEL	1	aatgctcaga[g]gatcctatgc	2	0.0068	290
GL172855	1216472_1216485	DEL	14	ctcagaggat[cctatgcaatggta]ccggggaagg	2	0.0068	290
GL172855	1216474_1216483	DEL	10	cagaggatcc[tatgcaatgg]taccggggaa	2	0.0068	290
GL172855	1216476_1216483	DEL	8	gaggatccta[tgcaatgg]taccggggaa	2	0.0068	290
GL172855	1216476_1216489	DEL	14	gaggatccta[tgcaatggtaccgg]ggaagggccc	2	0.0068	290
GL172855	1216476_1216500	DEL	25	gaggatccta[tgcaatggtaccggggaagggcccc]tgttcagaaa	2	0.0068	290
GL172855	1216478_1216485	DEL	8	ggatcctatg[caatggta]ccggggaagg	2	0.0068	290
GL172855	1216480_1216484	DEL	5	atcctatgca[atggt]accggggaag	4	0.0137	290
GL172855	1216480_1216487	DEL	8	atcctatgca[atggtacc]ggggaagggc	2	0.0068	290
GL172855	1216481_1216482	DEL	2	tcctatgcaa[tg]gtaccgggga	2	0.0068	290
GL172855	1216481_1216483	DEL	3	tcctatgcaa[tgg]taccggggaa	6	0.0206	290
GL172855	1216481_1216486	DEL	6	tcctatgcaa[tggtac]cggggaaggg	6	0.0206	290
GL172855	1216481_1216488	DEL	8	tcctatgcaa[tggtaccg]gggaagggcc	4	0.0137	290
GL172855	1216482_1216481	INS	7	cctatgcaat[]ggtaccgggg	4	0.0137	290
GL172855	1216482_1216481	INS	8	cctatgcaat[]ggtaccgggg	2	0.0068	290
GL172855	1216482_1216482	DEL	1	cctatgcaat[g]gtaccgggga	2	0.0068	290
GL172855	1216482_1216486	DEL	5	cctatgcaat[ggtac]cggggaaggg	2	0.0068	290
GL172855	1216482_1216487	DEL	6	cctatgcaat[ggtacc]ggggaagggc	14	0.0482	290
GL172855	1216482_1216488	DEL	7	cctatgcaat[ggtaccg]gggaagggcc	2	0.0068	290
GL172855	1216483_1216487	DEL	5	ctatgcaatg[gtacc]ggggaagggc	6	0.0206	290
GL172855	1216484_1216487	DEL	4	tatgcaatgg[tacc]ggggaagggc	2	0.0068	290
GL172855	1216485_1216484	INS	4	atgcaatggt[]accggggaag	2	0.0068	290
GL172855	1216486_1216485	INS	1	tgcaatggta[]ccggggaagg	2	0.0068	290
GL172855	1216488_1216487	INS	1	caatggtacc[]ggggaagggc	2	0.0068	290
GL172855	1216492_1216491	INS	1	ggtaccgggg[]aagggcccct	2	0.0068	290
Tyr_g3 - sample 3
Mutagenesis efficiency for tyr_g3 is 0,2893 (57 readpairs with indel(s) versus 140 readpairs without indel(s))
Chromosome	Positions	Type	Length	FlankingSequence (+ strand)	AbsoluteFrequency	RelativeFrequency	NrOfReads
GL172855	1216465_1216492	DEL	28	tacaatgctc[agaggatcctatgcaatggtaccgggga]agggcccctg	2	0.005	394
GL172855	1216467_1216492	DEL	26	caatgctcag[aggatcctatgcaatggtaccgggga]agggcccctg	6	0.0152	394
GL172855	1216472_1216497	DEL	26	ctcagaggat[cctatgcaatggtaccggggaagggc]ccctgttcag	2	0.005	394
GL172855	1216474_1216483	DEL	10	cagaggatcc[tatgcaatgg]taccggggaa	2	0.005	394
GL172855	1216476_1216483	DEL	8	gaggatccta[tgcaatgg]taccggggaa	2	0.005	394
GL172855	1216477_1216487	DEL	11	aggatcctat[gcaatggtacc]ggggaagggc	2	0.005	394
GL172855	1216478_1216485	DEL	8	ggatcctatg[caatggta]ccggggaagg	2	0.005	394
GL172855	1216479_1216491	DEL	13	gatcctatgc[aatggtaccgggg]aagggcccct	2	0.005	394
GL172855	1216479_1216492	DEL	14	gatcctatgc[aatggtaccgggga]agggcccctg	2	0.005	394
GL172855	1216480_1216484	DEL	5	atcctatgca[atggt]accggggaag	2	0.005	394
GL172855	1216480_1216487	DEL	8	atcctatgca[atggtacc]ggggaagggc	2	0.005	394
GL172855	1216481_1216483	DEL	3	tcctatgcaa[tgg]taccggggaa	4	0.0101	394
GL172855	1216482_1216481	INS	2	cctatgcaat[]ggtaccgggg	2	0.005	394
GL172855	1216482_1216482	DEL	1	cctatgcaat[g]gtaccgggga	4	0.0101	394
GL172855	1216482_1216487	DEL	6	cctatgcaat[ggtacc]ggggaagggc	24	0.0609	394
GL172855	1216482_1216488	DEL	7	cctatgcaat[ggtaccg]gggaagggcc	4	0.0101	394
GL172855	1216482_1216489	DEL	8	cctatgcaat[ggtaccgg]ggaagggccc	2	0.005	394
GL172855	1216483_1216482	INS	10	ctatgcaatg[]gtaccgggga	2	0.005	394
GL172855	1216483_1216482	INS	14	ctatgcaatg[]gtaccgggga	2	0.005	394
GL172855	1216483_1216487	DEL	5	ctatgcaatg[gtacc]ggggaagggc	6	0.0152	394
GL172855	1216483_1216506	DEL	24	ctatgcaatg[gtaccggggaagggcccctgttca]gaaatcctgg	2	0.005	394
GL172855	1216484_1216483	INS	11	tatgcaatgg[]taccggggaa	2	0.005	394
GL172855	1216484_1216483	INS	5	tatgcaatgg[]taccggggaa	2	0.005	394
GL172855	1216484_1216484	DEL	1	tatgcaatgg[t]accggggaag	4	0.0101	394
GL172855	1216484_1216485	DEL	2	tatgcaatgg[ta]ccggggaagg	2	0.005	394
GL172855	1216484_1216486	DEL	3	tatgcaatgg[tac]cggggaaggg	8	0.0203	394
GL172855	1216484_1216487	DEL	4	tatgcaatgg[tacc]ggggaagggc	6	0.0152	394
GL172855	1216485_1216484	INS	1	atgcaatggt[]accggggaag	2	0.005	394
GL172855	1216485_1216484	INS	2	atgcaatggt[]accggggaag	2	0.005	394
GL172855	1216485_1216484	INS	4	atgcaatggt[]accggggaag	2	0.005	394
GL172855	1216486_1216485	INS	8	tgcaatggta[]ccggggaagg	2	0.005	394
GL172855	1216486_1216486	DEL	1	tgcaatggta[c]cggggaaggg	2	0.005	394
GL172855	1216486_1216487	DEL	2	tgcaatggta[cc]ggggaagggc	2	0.005	394
GL172855	1216488_1216488	DEL	1	caatggtacc[g]gggaagggcc	2	0.005	394
GL172855	1216492_1216491	INS	9	ggtaccgggg[]aagggcccct	2	0.005	394
Tyr_g3 - sample 4
Mutagenesis efficiency for tyr_g3 is 0,2107 (51 readpairs with indel(s) versus 191 readpairs without indel(s))
Chromosome	Positions	Type	Length	FlankingSequence (+ strand)	AbsoluteFrequency	RelativeFrequency	NrOfReads
GL172855	1216462_1216485	DEL	24	gaatacaatg[ctcagaggatcctatgcaatggta]ccggggaagg	2	0.0041	484
GL172855	1216472_1216485	DEL	14	ctcagaggat[cctatgcaatggta]ccggggaagg	8	0.0165	484
GL172855	1216474_1216483	DEL	10	cagaggatcc[tatgcaatgg]taccggggaa	6	0.0123	484
GL172855	1216474_1216484	DEL	11	cagaggatcc[tatgcaatggt]accggggaag	4	0.0082	484
GL172855	1216476_1216483	DEL	8	gaggatccta[tgcaatgg]taccggggaa	2	0.0041	484
GL172855	1216476_1216486	DEL	11	gaggatccta[tgcaatggtac]cggggaaggg	2	0.0041	484
GL172855	1216477_1216482	DEL	6	aggatcctat[gcaatg]gtaccgggga	2	0.0041	484
GL172855	1216479_1216507	DEL	29	gatcctatgc[aatggtaccggggaagggcccctgttcag]aaatcctggt	2	0.0041	484
GL172855	1216480_1216484	DEL	5	atcctatgca[atggt]accggggaag	2	0.0041	484
GL172855	1216480_1216487	DEL	8	atcctatgca[atggtacc]ggggaagggc	2	0.0041	484
GL172855	1216481_1216483	DEL	3	tcctatgcaa[tgg]taccggggaa	8	0.0165	484
GL172855	1216481_1216487	DEL	7	tcctatgcaa[tggtacc]ggggaagggc	2	0.0041	484
GL172855	1216482_1216481	INS	1	cctatgcaat[]ggtaccgggg	2	0.0041	484
GL172855	1216482_1216481	INS	6	cctatgcaat[]ggtaccgggg	2	0.0041	484
GL172855	1216482_1216481	INS	7	cctatgcaat[]ggtaccgggg	2	0.0041	484
GL172855	1216482_1216487	DEL	6	cctatgcaat[ggtacc]ggggaagggc	20	0.0413	484
GL172855	1216482_1216493	DEL	12	cctatgcaat[ggtaccggggaa]gggcccctgt	2	0.0041	484
GL172855	1216483_1216482	INS	2	ctatgcaatg[]gtaccgggga	2	0.0041	484
GL172855	1216483_1216482	INS	5	ctatgcaatg[]gtaccgggga	2	0.0041	484
GL172855	1216483_1216485	DEL	3	ctatgcaatg[gta]ccggggaagg	2	0.0041	484
GL172855	1216483_1216487	DEL	5	ctatgcaatg[gtacc]ggggaagggc	10	0.0206	484
GL172855	1216484_1216483	INS	2	tatgcaatgg[]taccggggaa	2	0.0041	484
GL172855	1216484_1216483	INS	5	tatgcaatgg[]taccggggaa	2	0.0041	484
GL172855	1216484_1216484	DEL	1	tatgcaatgg[t]accggggaag	2	0.0041	484
GL172855	1216484_1216505	DEL	22	tatgcaatgg[taccggggaagggcccctgttc]agaaatcctg	2	0.0041	484
GL172855	1216486_1216486	DEL	1	tgcaatggta[c]cggggaaggg	4	0.0082	484
GL172855	1216488_1216487	INS	2	caatggtacc[]ggggaagggc	2	0.0041	484
GL172855	1216492_1216492	DEL	1	ggtaccgggg[a]agggcccctg	2	0.0041	484
GL172855	1216495_1216494	INS	3	accggggaag[]ggcccctgtt	2	0.0041	484
Tyr_g3 - sample 5
Mutagenesis efficiency for tyr_g3 is 0,5621 (95 readpairs with indel(s) versus 74 readpairs without indel(s))
Chromosome	Positions	Type	Length	FlankingSequence (+ strand)	AbsoluteFrequency	RelativeFrequency	NrOfReads
GL172855	1216466_1216490	DEL	25	acaatgctca[gaggatcctatgcaatggtaccggg]gaagggcccc	2	0.0059	338
GL172855	1216467_1216492	DEL	26	caatgctcag[aggatcctatgcaatggtaccgggga]agggcccctg	2	0.0059	338
GL172855	1216468_1216467	INS	1	aatgctcaga[]ggatcctatg	2	0.0059	338
GL172855	1216472_1216485	DEL	14	ctcagaggat[cctatgcaatggta]ccggggaagg	2	0.0059	338
GL172855	1216472_1216498	DEL	27	ctcagaggat[cctatgcaatggtaccggggaagggcc]cctgttcaga	2	0.0059	338
GL172855	1216474_1216483	DEL	10	cagaggatcc[tatgcaatgg]taccggggaa	2	0.0059	338
GL172855	1216476_1216481	DEL	6	gaggatccta[tgcaat]ggtaccgggg	6	0.0177	338
GL172855	1216476_1216483	DEL	8	gaggatccta[tgcaatgg]taccggggaa	2	0.0059	338
GL172855	1216476_1216502	DEL	27	gaggatccta[tgcaatggtaccggggaagggcccctg]ttcagaaatc	2	0.0059	338
GL172855	1216478_1216477	INS	3	ggatcctatg[]caatggtacc	2	0.0059	338
GL172855	1216478_1216485	DEL	8	ggatcctatg[caatggta]ccggggaagg	2	0.0059	338
GL172855	1216479_1216485	DEL	7	gatcctatgc[aatggta]ccggggaagg	2	0.0059	338
GL172855	1216479_1216491	DEL	13	gatcctatgc[aatggtaccgggg]aagggcccct	4	0.0118	338
GL172855	1216480_1216483	DEL	4	atcctatgca[atgg]taccggggaa	2	0.0059	338
GL172855	1216480_1216484	DEL	5	atcctatgca[atggt]accggggaag	10	0.0295	338
GL172855	1216480_1216487	DEL	8	atcctatgca[atggtacc]ggggaagggc	2	0.0059	338
GL172855	1216480_1216488	DEL	9	atcctatgca[atggtaccg]gggaagggcc	2	0.0059	338
GL172855	1216481_1216480	INS	4	tcctatgcaa[]tggtaccggg	2	0.0059	338
GL172855	1216481_1216483	DEL	3	tcctatgcaa[tgg]taccggggaa	26	0.0769	338
GL172855	1216482_1216481	INS	1	cctatgcaat[]ggtaccgggg	2	0.0059	338
GL172855	1216482_1216481	INS	2	cctatgcaat[]ggtaccgggg	2	0.0059	338
GL172855	1216482_1216481	INS	4	cctatgcaat[]ggtaccgggg	2	0.0059	338
GL172855	1216482_1216482	DEL	1	cctatgcaat[g]gtaccgggga	4	0.0118	338
GL172855	1216482_1216487	DEL	6	cctatgcaat[ggtacc]ggggaagggc	52	0.1538	338
GL172855	1216482_1216488	DEL	7	cctatgcaat[ggtaccg]gggaagggcc	10	0.0295	338
GL172855	1216482_1216489	DEL	8	cctatgcaat[ggtaccgg]ggaagggccc	4	0.0118	338
GL172855	1216482_1216493	DEL	12	cctatgcaat[ggtaccggggaa]gggcccctgt	4	0.0118	338
GL172855	1216482_1216495	DEL	14	cctatgcaat[ggtaccggggaagg]gcccctgttc	2	0.0059	338
GL172855	1216483_1216487	DEL	5	ctatgcaatg[gtacc]ggggaagggc	16	0.0473	338
GL172855	1216484_1216483	INS	1	tatgcaatgg[]taccggggaa	2	0.0059	338
GL172855	1216484_1216483	INS	3	tatgcaatgg[]taccggggaa	2	0.0059	338
GL172855	1216484_1216483	INS	6	tatgcaatgg[]taccggggaa	8	0.0236	338
GL172855	1216484_1216484	DEL	1	tatgcaatgg[t]accggggaag	2	0.0059	338
GL172855	1216484_1216487	DEL	4	tatgcaatgg[tacc]ggggaagggc	2	0.0059	338
GL172855	1216486_1216485	INS	5	tgcaatggta[]ccggggaagg	4	0.0118	338
GL172855	1216486_1216487	DEL	2	tgcaatggta[cc]ggggaagggc	4	0.0118	338
GL172855	1216487_1216513	DEL	27	gcaatggtac[cggggaagggcccctgttcagaaatcc]tggtggccac	2	0.0059	338
GL172855	1216488_1216488	DEL	1	caatggtacc[g]gggaagggcc	2	0.0059	338
GL172855	1216491_1216491	DEL	1	tggtaccggg[g]aagggcccct	2	0.0059	338
Tyr_g3 - sample 6
Mutagenesis efficiency for tyr_g3 is 0,5003 (731 readpairs with indel(s) versus 730 readpairs without indel(s))
Chromosome	Positions	Type	Length	FlankingSequence (+ strand)	AbsoluteFrequency	RelativeFrequency	NrOfReads
GL172855	1216460_1216460	DEL	1	aggaatacaa[t]gctcagagga	2	0.0006	2922
GL172855	1216460_1216483	DEL	24	aggaatacaa[tgctcagaggatcctatgcaatgg]taccggggaa	2	0.0006	2922
GL172855	1216462_1216485	DEL	24	gaatacaatg[ctcagaggatcctatgcaatggta]ccggggaagg	2	0.0006	2922
GL172855	1216464_1216470	DEL	7	atacaatgct[cagagga]tcctatgcaa	4	0.0013	2922
GL172855	1216464_1216486	DEL	23	atacaatgct[cagaggatcctatgcaatggtac]cggggaaggg	4	0.0013	2922
GL172855	1216464_1216488	DEL	25	atacaatgct[cagaggatcctatgcaatggtaccg]gggaagggcc	6	0.002	2922
GL172855	1216465_1216465	DEL	1	tacaatgctc[a]gaggatccta	2	0.0006	2922
GL172855	1216466_1216487	DEL	22	acaatgctca[gaggatcctatgcaatggtacc]ggggaagggc	4	0.0013	2922
GL172855	1216466_1216488	DEL	23	acaatgctca[gaggatcctatgcaatggtaccg]gggaagggcc	4	0.0013	2922
GL172855	1216467_1216486	DEL	20	caatgctcag[aggatcctatgcaatggtac]cggggaaggg	4	0.0013	2922
GL172855	1216467_1216492	DEL	26	caatgctcag[aggatcctatgcaatggtaccgggga]agggcccctg	2	0.0006	2922
GL172855	1216468_1216468	DEL	1	aatgctcaga[g]gatcctatgc	2	0.0006	2922
GL172855	1216468_1216487	DEL	20	aatgctcaga[ggatcctatgcaatggtacc]ggggaagggc	2	0.0006	2922
GL172855	1216468_1216488	DEL	21	aatgctcaga[ggatcctatgcaatggtaccg]gggaagggcc	4	0.0013	2922
GL172855	1216468_1216489	DEL	22	aatgctcaga[ggatcctatgcaatggtaccgg]ggaagggccc	2	0.0006	2922
GL172855	1216470_1216469	INS	3	tgctcagagg[]atcctatgca	8	0.0027	2922
GL172855	1216471_1216483	DEL	13	gctcagagga[tcctatgcaatgg]taccggggaa	2	0.0006	2922
GL172855	1216471_1216496	DEL	26	gctcagagga[tcctatgcaatggtaccggggaaggg]cccctgttca	2	0.0006	2922
GL172855	1216472_1216485	DEL	14	ctcagaggat[cctatgcaatggta]ccggggaagg	6	0.002	2922
GL172855	1216472_1216496	DEL	25	ctcagaggat[cctatgcaatggtaccggggaaggg]cccctgttca	4	0.0013	2922
GL172855	1216472_1216498	DEL	27	ctcagaggat[cctatgcaatggtaccggggaagggcc]cctgttcaga	4	0.0013	2922
GL172855	1216474_1216481	DEL	8	cagaggatcc[tatgcaat]ggtaccgggg	4	0.0013	2922
GL172855	1216474_1216483	DEL	10	cagaggatcc[tatgcaatgg]taccggggaa	36	0.0123	2922
GL172855	1216475_1216479	DEL	5	agaggatcct[atgca]atggtaccgg	8	0.0027	2922
GL172855	1216475_1216487	DEL	13	agaggatcct[atgcaatggtacc]ggggaagggc	6	0.002	2922
GL172855	1216475_1216488	DEL	14	agaggatcct[atgcaatggtaccg]gggaagggcc	4	0.0013	2922
GL172855	1216476_1216475	INS	1	gaggatccta[]tgcaatggta	2	0.0006	2922
GL172855	1216476_1216483	DEL	8	gaggatccta[tgcaatgg]taccggggaa	28	0.0095	2922
GL172855	1216476_1216488	DEL	13	gaggatccta[tgcaatggtaccg]gggaagggcc	2	0.0006	2922
GL172855	1216476_1216500	DEL	25	gaggatccta[tgcaatggtaccggggaagggcccc]tgttcagaaa	2	0.0006	2922
GL172855	1216477_1216476	INS	6	aggatcctat[]gcaatggtac	2	0.0006	2922
GL172855	1216477_1216482	DEL	6	aggatcctat[gcaatg]gtaccgggga	2	0.0006	2922
GL172855	1216477_1216485	DEL	9	aggatcctat[gcaatggta]ccggggaagg	10	0.0034	2922
GL172855	1216477_1216486	DEL	10	aggatcctat[gcaatggtac]cggggaaggg	8	0.0027	2922
GL172855	1216477_1216488	DEL	12	aggatcctat[gcaatggtaccg]gggaagggcc	6	0.002	2922
GL172855	1216477_1216493	DEL	17	aggatcctat[gcaatggtaccggggaa]gggcccctgt	2	0.0006	2922
GL172855	1216477_1216495	DEL	19	aggatcctat[gcaatggtaccggggaagg]gcccctgttc	4	0.0013	2922
GL172855	1216478_1216481	DEL	4	ggatcctatg[caat]ggtaccgggg	2	0.0006	2922
GL172855	1216478_1216485	DEL	8	ggatcctatg[caatggta]ccggggaagg	10	0.0034	2922
GL172855	1216478_1216486	DEL	9	ggatcctatg[caatggtac]cggggaaggg	2	0.0006	2922
GL172855	1216478_1216487	DEL	10	ggatcctatg[caatggtacc]ggggaagggc	4	0.0013	2922
GL172855	1216478_1216492	DEL	15	ggatcctatg[caatggtaccgggga]agggcccctg	4	0.0013	2922
GL172855	1216479_1216478	INS	1	gatcctatgc[]aatggtaccg	2	0.0006	2922
GL172855	1216479_1216478	INS	6	gatcctatgc[]aatggtaccg	2	0.0006	2922
GL172855	1216479_1216483	DEL	5	gatcctatgc[aatgg]taccggggaa	2	0.0006	2922
GL172855	1216479_1216484	DEL	6	gatcctatgc[aatggt]accggggaag	2	0.0006	2922
GL172855	1216479_1216485	DEL	7	gatcctatgc[aatggta]ccggggaagg	4	0.0013	2922
GL172855	1216479_1216491	DEL	13	gatcctatgc[aatggtaccgggg]aagggcccct	26	0.0088	2922
GL172855	1216480_1216479	INS	6	atcctatgca[]atggtaccgg	22	0.0075	2922
GL172855	1216480_1216482	DEL	3	atcctatgca[atg]gtaccgggga	4	0.0013	2922
GL172855	1216480_1216484	DEL	5	atcctatgca[atggt]accggggaag	28	0.0095	2922
GL172855	1216480_1216487	DEL	8	atcctatgca[atggtacc]ggggaagggc	22	0.0075	2922
GL172855	1216480_1216489	DEL	10	atcctatgca[atggtaccgg]ggaagggccc	2	0.0006	2922
GL172855	1216480_1216491	DEL	12	atcctatgca[atggtaccgggg]aagggcccct	16	0.0054	2922
GL172855	1216481_1216480	INS	3	tcctatgcaa[]tggtaccggg	10	0.0034	2922
GL172855	1216481_1216480	INS	5	tcctatgcaa[]tggtaccggg	2	0.0006	2922
GL172855	1216481_1216482	DEL	2	tcctatgcaa[tg]gtaccgggga	4	0.0013	2922
GL172855	1216481_1216483	DEL	3	tcctatgcaa[tgg]taccggggaa	80	0.0273	2922
GL172855	1216481_1216484	DEL	4	tcctatgcaa[tggt]accggggaag	2	0.0006	2922
GL172855	1216481_1216486	DEL	6	tcctatgcaa[tggtac]cggggaaggg	36	0.0123	2922
GL172855	1216481_1216487	DEL	7	tcctatgcaa[tggtacc]ggggaagggc	6	0.002	2922
GL172855	1216481_1216488	DEL	8	tcctatgcaa[tggtaccg]gggaagggcc	8	0.0027	2922
GL172855	1216481_1216489	DEL	9	tcctatgcaa[tggtaccgg]ggaagggccc	6	0.002	2922
GL172855	1216481_1216491	DEL	11	tcctatgcaa[tggtaccgggg]aagggcccct	10	0.0034	2922
GL172855	1216481_1216492	DEL	12	tcctatgcaa[tggtaccgggga]agggcccctg	2	0.0006	2922
GL172855	1216481_1216500	DEL	20	tcctatgcaa[tggtaccggggaagggcccc]tgttcagaaa	2	0.0006	2922
GL172855	1216482_1216481	INS	1	cctatgcaat[]ggtaccgggg	4	0.0013	2922
GL172855	1216482_1216481	INS	2	cctatgcaat[]ggtaccgggg	24	0.0082	2922
GL172855	1216482_1216481	INS	3	cctatgcaat[]ggtaccgggg	6	0.002	2922
GL172855	1216482_1216481	INS	4	cctatgcaat[]ggtaccgggg	4	0.0013	2922
GL172855	1216482_1216481	INS	5	cctatgcaat[]ggtaccgggg	2	0.0006	2922
GL172855	1216482_1216481	INS	7	cctatgcaat[]ggtaccgggg	16	0.0054	2922
GL172855	1216482_1216481	INS	8	cctatgcaat[]ggtaccgggg	8	0.0027	2922
GL172855	1216482_1216482	DEL	1	cctatgcaat[g]gtaccgggga	16	0.0054	2922
GL172855	1216482_1216487	DEL	6	cctatgcaat[ggtacc]ggggaagggc	324	0.1108	2922
GL172855	1216482_1216488	DEL	7	cctatgcaat[ggtaccg]gggaagggcc	74	0.0253	2922
GL172855	1216482_1216489	DEL	8	cctatgcaat[ggtaccgg]ggaagggccc	12	0.0041	2922
GL172855	1216482_1216493	DEL	12	cctatgcaat[ggtaccggggaa]gggcccctgt	56	0.0191	2922
GL172855	1216482_1216494	DEL	13	cctatgcaat[ggtaccggggaag]ggcccctgtt	4	0.0013	2922
GL172855	1216482_1216495	DEL	14	cctatgcaat[ggtaccggggaagg]gcccctgttc	4	0.0013	2922
GL172855	1216482_1216527	DEL	46	cctatgcaat[ggtaccggggaagggcccctgttcagaaatcctggtggccacgatc]ggagcagaac	6	0.002	2922
GL172855	1216483_1216482	INS	3	ctatgcaatg[]gtaccgggga	2	0.0006	2922
GL172855	1216483_1216482	INS	5	ctatgcaatg[]gtaccgggga	4	0.0013	2922
GL172855	1216483_1216482	INS	6	ctatgcaatg[]gtaccgggga	6	0.002	2922
GL172855	1216483_1216485	DEL	3	ctatgcaatg[gta]ccggggaagg	4	0.0013	2922
GL172855	1216483_1216487	DEL	5	ctatgcaatg[gtacc]ggggaagggc	162	0.0554	2922
GL172855	1216483_1216506	DEL	24	ctatgcaatg[gtaccggggaagggcccctgttca]gaaatcctgg	4	0.0013	2922
GL172855	1216484_1216483	INS	1	tatgcaatgg[]taccggggaa	10	0.0034	2922
GL172855	1216484_1216483	INS	10	tatgcaatgg[]taccggggaa	6	0.002	2922
GL172855	1216484_1216483	INS	12	tatgcaatgg[]taccggggaa	2	0.0006	2922
GL172855	1216484_1216483	INS	13	tatgcaatgg[]taccggggaa	8	0.0027	2922
GL172855	1216484_1216483	INS	2	tatgcaatgg[]taccggggaa	12	0.0041	2922
GL172855	1216484_1216483	INS	3	tatgcaatgg[]taccggggaa	16	0.0054	2922
GL172855	1216484_1216483	INS	4	tatgcaatgg[]taccggggaa	4	0.0013	2922
GL172855	1216484_1216483	INS	6	tatgcaatgg[]taccggggaa	8	0.0027	2922
GL172855	1216484_1216483	INS	9	tatgcaatgg[]taccggggaa	2	0.0006	2922
GL172855	1216484_1216484	DEL	1	tatgcaatgg[t]accggggaag	22	0.0075	2922
GL172855	1216484_1216485	DEL	2	tatgcaatgg[ta]ccggggaagg	2	0.0006	2922
GL172855	1216484_1216486	DEL	3	tatgcaatgg[tac]cggggaaggg	2	0.0006	2922
GL172855	1216484_1216487	DEL	4	tatgcaatgg[tacc]ggggaagggc	14	0.0047	2922
GL172855	1216484_1216489	DEL	6	tatgcaatgg[taccgg]ggaagggccc	2	0.0006	2922
GL172855	1216484_1216493	DEL	10	tatgcaatgg[taccggggaa]gggcccctgt	4	0.0013	2922
GL172855	1216484_1216498	DEL	15	tatgcaatgg[taccggggaagggcc]cctgttcaga	2	0.0006	2922
GL172855	1216484_1216504	DEL	21	tatgcaatgg[taccggggaagggcccctgtt]cagaaatcct	4	0.0013	2922
GL172855	1216484_1216506	DEL	23	tatgcaatgg[taccggggaagggcccctgttca]gaaatcctgg	4	0.0013	2922
GL172855	1216485_1216484	INS	2	atgcaatggt[]accggggaag	2	0.0006	2922
GL172855	1216485_1216485	DEL	1	atgcaatggt[a]ccggggaagg	6	0.002	2922
GL172855	1216486_1216485	INS	6	tgcaatggta[]ccggggaagg	2	0.0006	2922
GL172855	1216486_1216486	DEL	1	tgcaatggta[c]cggggaaggg	4	0.0013	2922
GL172855	1216486_1216487	DEL	2	tgcaatggta[cc]ggggaagggc	44	0.015	2922
GL172855	1216486_1216497	DEL	12	tgcaatggta[ccggggaagggc]ccctgttcag	2	0.0006	2922
GL172855	1216487_1216486	INS	1	gcaatggtac[]cggggaaggg	2	0.0006	2922
GL172855	1216488_1216487	INS	1	caatggtacc[]ggggaagggc	2	0.0006	2922
GL172855	1216488_1216487	INS	2	caatggtacc[]ggggaagggc	4	0.0013	2922
GL172855	1216488_1216487	INS	3	caatggtacc[]ggggaagggc	2	0.0006	2922
GL172855	1216488_1216487	INS	6	caatggtacc[]ggggaagggc	2	0.0006	2922
GL172855	1216488_1216489	DEL	2	caatggtacc[gg]ggaagggccc	2	0.0006	2922
GL172855	1216488_1216492	DEL	5	caatggtacc[gggga]agggcccctg	18	0.0061	2922
GL172855	1216489_1216488	INS	1	aatggtaccg[]gggaagggcc	2	0.0006	2922
GL172855	1216489_1216488	INS	2	aatggtaccg[]gggaagggcc	20	0.0068	2922
GL172855	1216489_1216488	INS	23	aatggtaccg[]gggaagggcc	2	0.0006	2922
GL172855	1216489_1216488	INS	3	aatggtaccg[]gggaagggcc	2	0.0006	2922
GL172855	1216489_1216488	INS	8	aatggtaccg[]gggaagggcc	4	0.0013	2922
GL172855	1216489_1216490	DEL	2	aatggtaccg[gg]gaagggcccc	6	0.002	2922
GL172855	1216490_1216491	DEL	2	atggtaccgg[gg]aagggcccct	4	0.0013	2922
GL172855	1216491_1216490	INS	1	tggtaccggg[]gaagggcccc	2	0.0006	2922
GL172855	1216491_1216516	DEL	26	tggtaccggg[gaagggcccctgttcagaaatcctgg]tggccacgat	2	0.0006	2922
GL172855	1216492_1216491	INS	1	ggtaccgggg[]aagggcccct	2	0.0006	2922
GL172855	1216492_1216493	DEL	2	ggtaccgggg[aa]gggcccctgt	2	0.0006	2922
GL172855	1216492_1216501	DEL	10	ggtaccgggg[aagggcccct]gttcagaaat	2	0.0006	2922
GL172855	1216493_1216492	INS	1	gtaccgggga[]agggcccctg	2	0.0006	2922
GL172855	1216493_1216494	DEL	2	gtaccgggga[ag]ggcccctgtt	2	0.0006	2922
GL172855	1216494_1216493	INS	1	taccggggaa[]gggcccctgt	2	0.0006	2922
GL172855	1216494_1216493	INS	4	taccggggaa[]gggcccctgt	2	0.0006	2922
GL172855	1216494_1216494	DEL	1	taccggggaa[g]ggcccctgtt	2	0.0006	2922
GL172855	1216494_1216495	DEL	2	taccggggaa[gg]gcccctgttc	4	0.0013	2922
GL172855	1216495_1216494	INS	9	accggggaag[]ggcccctgtt	2	0.0006	2922
GL172855	1216496_1216498	DEL	3	ccggggaagg[gcc]cctgttcaga	8	0.0027	2922
GL172855	1216496_1216506	DEL	11	ccggggaagg[gcccctgttca]gaaatcctgg	2	0.0006	2922
GL172855	1216496_1216507	DEL	12	ccggggaagg[gcccctgttcag]aaatcctggt	2	0.0006	2922
GL172855	1216497_1216496	INS	1	cggggaaggg[]cccctgttca	4	0.0013	2922
GL172855	1216497_1216498	DEL	2	cggggaaggg[cc]cctgttcaga	4	0.0013	2922
GL172855	1216497_1216508	DEL	12	cggggaaggg[cccctgttcaga]aatcctggtg	2	0.0006	2922
GL172855	1216498_1216497	INS	6	ggggaagggc[]ccctgttcag	2	0.0006	2922
GL172855	1216498_1216502	DEL	5	ggggaagggc[ccctg]ttcagaaatc	2	0.0006	2922
Tyr_g3 - sample 7
Mutagenesis efficiency for tyr_g3 is 0,2201 (286 readpairs with indel(s) versus 1013 readpairs without indel(s))
Chromosome	Positions	Type	Length	FlankingSequence (+ strand)	AbsoluteFrequency	RelativeFrequency	NrOfReads
GL172855	1216437_1216437	DEL	1	acagatagta[t]gcagccgccc	2	0.0007	2598
GL172855	1216439_1216439	DEL	1	agatagtatg[c]agccgccctg	2	0.0007	2598
GL172855	1216450_1216450	DEL	1	agccgccctg[a]ggaatacaat	2	0.0007	2598
GL172855	1216459_1216458	INS	16	gaggaataca[]atgctcagag	4	0.0015	2598
GL172855	1216465_1216492	DEL	28	tacaatgctc[agaggatcctatgcaatggtaccgggga]agggcccctg	2	0.0007	2598
GL172855	1216466_1216490	DEL	25	acaatgctca[gaggatcctatgcaatggtaccggg]gaagggcccc	2	0.0007	2598
GL172855	1216467_1216481	DEL	15	caatgctcag[aggatcctatgcaat]ggtaccgggg	2	0.0007	2598
GL172855	1216467_1216492	DEL	26	caatgctcag[aggatcctatgcaatggtaccgggga]agggcccctg	8	0.003	2598
GL172855	1216468_1216487	DEL	20	aatgctcaga[ggatcctatgcaatggtacc]ggggaagggc	4	0.0015	2598
GL172855	1216468_1216489	DEL	22	aatgctcaga[ggatcctatgcaatggtaccgg]ggaagggccc	2	0.0007	2598
GL172855	1216468_1216494	DEL	27	aatgctcaga[ggatcctatgcaatggtaccggggaag]ggcccctgtt	4	0.0015	2598
GL172855	1216472_1216485	DEL	14	ctcagaggat[cctatgcaatggta]ccggggaagg	4	0.0015	2598
GL172855	1216472_1216498	DEL	27	ctcagaggat[cctatgcaatggtaccggggaagggcc]cctgttcaga	6	0.0023	2598
GL172855	1216474_1216483	DEL	10	cagaggatcc[tatgcaatgg]taccggggaa	14	0.0053	2598
GL172855	1216475_1216498	DEL	24	agaggatcct[atgcaatggtaccggggaagggcc]cctgttcaga	2	0.0007	2598
GL172855	1216476_1216483	DEL	8	gaggatccta[tgcaatgg]taccggggaa	12	0.0046	2598
GL172855	1216477_1216482	DEL	6	aggatcctat[gcaatg]gtaccgggga	10	0.0038	2598
GL172855	1216477_1216487	DEL	11	aggatcctat[gcaatggtacc]ggggaagggc	2	0.0007	2598
GL172855	1216477_1216490	DEL	14	aggatcctat[gcaatggtaccggg]gaagggcccc	2	0.0007	2598
GL172855	1216477_1216493	DEL	17	aggatcctat[gcaatggtaccggggaa]gggcccctgt	2	0.0007	2598
GL172855	1216478_1216478	DEL	1	ggatcctatg[c]aatggtaccg	2	0.0007	2598
GL172855	1216478_1216485	DEL	8	ggatcctatg[caatggta]ccggggaagg	14	0.0053	2598
GL172855	1216478_1216486	DEL	9	ggatcctatg[caatggtac]cggggaaggg	8	0.003	2598
GL172855	1216479_1216484	DEL	6	gatcctatgc[aatggt]accggggaag	4	0.0015	2598
GL172855	1216479_1216491	DEL	13	gatcctatgc[aatggtaccgggg]aagggcccct	2	0.0007	2598
GL172855	1216480_1216479	INS	2	atcctatgca[]atggtaccgg	2	0.0007	2598
GL172855	1216480_1216481	DEL	2	atcctatgca[at]ggtaccgggg	2	0.0007	2598
GL172855	1216480_1216484	DEL	5	atcctatgca[atggt]accggggaag	10	0.0038	2598
GL172855	1216480_1216487	DEL	8	atcctatgca[atggtacc]ggggaagggc	2	0.0007	2598
GL172855	1216480_1216489	DEL	10	atcctatgca[atggtaccgg]ggaagggccc	2	0.0007	2598
GL172855	1216480_1216505	DEL	26	atcctatgca[atggtaccggggaagggcccctgttc]agaaatcctg	2	0.0007	2598
GL172855	1216481_1216480	INS	30	tcctatgcaa[]tggtaccggg	2	0.0007	2598
GL172855	1216481_1216480	INS	8	tcctatgcaa[]tggtaccggg	2	0.0007	2598
GL172855	1216481_1216483	DEL	3	tcctatgcaa[tgg]taccggggaa	68	0.0261	2598
GL172855	1216481_1216484	DEL	4	tcctatgcaa[tggt]accggggaag	2	0.0007	2598
GL172855	1216481_1216486	DEL	6	tcctatgcaa[tggtac]cggggaaggg	4	0.0015	2598
GL172855	1216481_1216487	DEL	7	tcctatgcaa[tggtacc]ggggaagggc	2	0.0007	2598
GL172855	1216481_1216494	DEL	14	tcctatgcaa[tggtaccggggaag]ggcccctgtt	2	0.0007	2598
GL172855	1216481_1216513	DEL	33	tcctatgcaa[tggtaccggggaagggcccctgttcagaaatcc]tggtggccac	4	0.0015	2598
GL172855	1216482_1216481	INS	1	cctatgcaat[]ggtaccgggg	2	0.0007	2598
GL172855	1216482_1216481	INS	2	cctatgcaat[]ggtaccgggg	16	0.0061	2598
GL172855	1216482_1216481	INS	8	cctatgcaat[]ggtaccgggg	2	0.0007	2598
GL172855	1216482_1216482	DEL	1	cctatgcaat[g]gtaccgggga	6	0.0023	2598
GL172855	1216482_1216486	DEL	5	cctatgcaat[ggtac]cggggaaggg	2	0.0007	2598
GL172855	1216482_1216487	DEL	6	cctatgcaat[ggtacc]ggggaagggc	118	0.0454	2598
GL172855	1216482_1216488	DEL	7	cctatgcaat[ggtaccg]gggaagggcc	54	0.0207	2598
GL172855	1216482_1216489	DEL	8	cctatgcaat[ggtaccgg]ggaagggccc	6	0.0023	2598
GL172855	1216482_1216493	DEL	12	cctatgcaat[ggtaccggggaa]gggcccctgt	12	0.0046	2598
GL172855	1216482_1216500	DEL	19	cctatgcaat[ggtaccggggaagggcccc]tgttcagaaa	2	0.0007	2598
GL172855	1216483_1216482	INS	11	ctatgcaatg[]gtaccgggga	2	0.0007	2598
GL172855	1216483_1216482	INS	13	ctatgcaatg[]gtaccgggga	2	0.0007	2598
GL172855	1216483_1216482	INS	7	ctatgcaatg[]gtaccgggga	4	0.0015	2598
GL172855	1216483_1216482	INS	8	ctatgcaatg[]gtaccgggga	2	0.0007	2598
GL172855	1216483_1216485	DEL	3	ctatgcaatg[gta]ccggggaagg	6	0.0023	2598
GL172855	1216483_1216487	DEL	5	ctatgcaatg[gtacc]ggggaagggc	50	0.0192	2598
GL172855	1216483_1216506	DEL	24	ctatgcaatg[gtaccggggaagggcccctgttca]gaaatcctgg	10	0.0038	2598
GL172855	1216484_1216483	INS	10	tatgcaatgg[]taccggggaa	2	0.0007	2598
GL172855	1216484_1216483	INS	15	tatgcaatgg[]taccggggaa	2	0.0007	2598
GL172855	1216484_1216483	INS	16	tatgcaatgg[]taccggggaa	2	0.0007	2598
GL172855	1216484_1216483	INS	18	tatgcaatgg[]taccggggaa	2	0.0007	2598
GL172855	1216484_1216483	INS	2	tatgcaatgg[]taccggggaa	4	0.0015	2598
GL172855	1216484_1216483	INS	3	tatgcaatgg[]taccggggaa	8	0.003	2598
GL172855	1216484_1216483	INS	6	tatgcaatgg[]taccggggaa	2	0.0007	2598
GL172855	1216484_1216483	INS	8	tatgcaatgg[]taccggggaa	2	0.0007	2598
GL172855	1216484_1216484	DEL	1	tatgcaatgg[t]accggggaag	2	0.0007	2598
GL172855	1216484_1216485	DEL	2	tatgcaatgg[ta]ccggggaagg	2	0.0007	2598
GL172855	1216484_1216486	DEL	3	tatgcaatgg[tac]cggggaaggg	2	0.0007	2598
GL172855	1216484_1216487	DEL	4	tatgcaatgg[tacc]ggggaagggc	4	0.0015	2598
GL172855	1216485_1216484	INS	3	atgcaatggt[]accggggaag	2	0.0007	2598
GL172855	1216486_1216486	DEL	1	tgcaatggta[c]cggggaaggg	6	0.0023	2598
GL172855	1216486_1216487	DEL	2	tgcaatggta[cc]ggggaagggc	4	0.0015	2598
GL172855	1216486_1216488	DEL	3	tgcaatggta[ccg]gggaagggcc	2	0.0007	2598
GL172855	1216487_1216486	INS	1	gcaatggtac[]cggggaaggg	2	0.0007	2598
GL172855	1216487_1216486	INS	5	gcaatggtac[]cggggaaggg	2	0.0007	2598
GL172855	1216488_1216487	INS	1	caatggtacc[]ggggaagggc	2	0.0007	2598
GL172855	1216488_1216488	DEL	1	caatggtacc[g]gggaagggcc	2	0.0007	2598
GL172855	1216490_1216494	DEL	5	atggtaccgg[ggaag]ggcccctgtt	2	0.0007	2598
GL172855	1216491_1216490	INS	16	tggtaccggg[]gaagggcccc	2	0.0007	2598
GL172855	1216494_1216493	INS	1	taccggggaa[]gggcccctgt	6	0.0023	2598
GL172855	1216496_1216495	INS	35	ccggggaagg[]gcccctgttc	4	0.0015	2598
GL172855	1216496_1216495	INS	6	ccggggaagg[]gcccctgttc	4	0.0015	2598
GL172855	1216497_1216499	DEL	3	cggggaaggg[ccc]ctgttcagaa	4	0.0015	2598
Tyr_g3 - sample 8
Mutagenesis efficiency for tyr_g3 is 0,3679 (340 readpairs with indel(s) versus 584 readpairs without indel(s))
Chromosome	Positions	Type	Length	FlankingSequence (+ strand)	AbsoluteFrequency	RelativeFrequency	NrOfReads
GL172855	1216449_1216449	DEL	1	cagccgccct[g]aggaatacaa	2	0.001	1848
GL172855	1216465_1216471	DEL	7	tacaatgctc[agaggat]cctatgcaat	2	0.001	1848
GL172855	1216465_1216483	DEL	19	tacaatgctc[agaggatcctatgcaatgg]taccggggaa	2	0.001	1848
GL172855	1216467_1216492	DEL	26	caatgctcag[aggatcctatgcaatggtaccgggga]agggcccctg	4	0.0021	1848
GL172855	1216468_1216488	DEL	21	aatgctcaga[ggatcctatgcaatggtaccg]gggaagggcc	6	0.0032	1848
GL172855	1216468_1216489	DEL	22	aatgctcaga[ggatcctatgcaatggtaccgg]ggaagggccc	4	0.0021	1848
GL172855	1216468_1216494	DEL	27	aatgctcaga[ggatcctatgcaatggtaccggggaag]ggcccctgtt	2	0.001	1848
GL172855	1216472_1216478	DEL	7	ctcagaggat[cctatgc]aatggtaccg	2	0.001	1848
GL172855	1216472_1216498	DEL	27	ctcagaggat[cctatgcaatggtaccggggaagggcc]cctgttcaga	42	0.0227	1848
GL172855	1216473_1216483	DEL	11	tcagaggatc[ctatgcaatgg]taccggggaa	2	0.001	1848
GL172855	1216473_1216485	DEL	13	tcagaggatc[ctatgcaatggta]ccggggaagg	2	0.001	1848
GL172855	1216474_1216482	DEL	9	cagaggatcc[tatgcaatg]gtaccgggga	2	0.001	1848
GL172855	1216474_1216483	DEL	10	cagaggatcc[tatgcaatgg]taccggggaa	2	0.001	1848
GL172855	1216474_1216485	DEL	12	cagaggatcc[tatgcaatggta]ccggggaagg	2	0.001	1848
GL172855	1216475_1216486	DEL	12	agaggatcct[atgcaatggtac]cggggaaggg	2	0.001	1848
GL172855	1216476_1216483	DEL	8	gaggatccta[tgcaatgg]taccggggaa	10	0.0054	1848
GL172855	1216476_1216487	DEL	12	gaggatccta[tgcaatggtacc]ggggaagggc	2	0.001	1848
GL172855	1216476_1216502	DEL	27	gaggatccta[tgcaatggtaccggggaagggcccctg]ttcagaaatc	4	0.0021	1848
GL172855	1216476_1216516	DEL	41	gaggatccta[tgcaatggtaccggggaagggcccctgttcagaaatcctgg]tggccacgat	2	0.001	1848
GL172855	1216477_1216476	INS	4	aggatcctat[]gcaatggtac	2	0.001	1848
GL172855	1216477_1216476	INS	8	aggatcctat[]gcaatggtac	2	0.001	1848
GL172855	1216477_1216480	DEL	4	aggatcctat[gcaa]tggtaccggg	2	0.001	1848
GL172855	1216477_1216487	DEL	11	aggatcctat[gcaatggtacc]ggggaagggc	4	0.0021	1848
GL172855	1216477_1216495	DEL	19	aggatcctat[gcaatggtaccggggaagg]gcccctgttc	2	0.001	1848
GL172855	1216478_1216485	DEL	8	ggatcctatg[caatggta]ccggggaagg	2	0.001	1848
GL172855	1216478_1216492	DEL	15	ggatcctatg[caatggtaccgggga]agggcccctg	2	0.001	1848
GL172855	1216478_1216504	DEL	27	ggatcctatg[caatggtaccggggaagggcccctgtt]cagaaatcct	6	0.0032	1848
GL172855	1216479_1216478	INS	1	gatcctatgc[]aatggtaccg	2	0.001	1848
GL172855	1216479_1216478	INS	26	gatcctatgc[]aatggtaccg	2	0.001	1848
GL172855	1216479_1216479	DEL	1	gatcctatgc[a]atggtaccgg	2	0.001	1848
GL172855	1216479_1216481	DEL	3	gatcctatgc[aat]ggtaccgggg	18	0.0097	1848
GL172855	1216479_1216483	DEL	5	gatcctatgc[aatgg]taccggggaa	2	0.001	1848
GL172855	1216479_1216491	DEL	13	gatcctatgc[aatggtaccgggg]aagggcccct	12	0.0064	1848
GL172855	1216479_1216492	DEL	14	gatcctatgc[aatggtaccgggga]agggcccctg	2	0.001	1848
GL172855	1216480_1216479	INS	14	atcctatgca[]atggtaccgg	6	0.0032	1848
GL172855	1216480_1216484	DEL	5	atcctatgca[atggt]accggggaag	18	0.0097	1848
GL172855	1216480_1216487	DEL	8	atcctatgca[atggtacc]ggggaagggc	2	0.001	1848
GL172855	1216481_1216483	DEL	3	tcctatgcaa[tgg]taccggggaa	50	0.027	1848
GL172855	1216481_1216486	DEL	6	tcctatgcaa[tggtac]cggggaaggg	14	0.0075	1848
GL172855	1216481_1216487	DEL	7	tcctatgcaa[tggtacc]ggggaagggc	6	0.0032	1848
GL172855	1216481_1216513	DEL	33	tcctatgcaa[tggtaccggggaagggcccctgttcagaaatcc]tggtggccac	2	0.001	1848
GL172855	1216482_1216481	INS	1	cctatgcaat[]ggtaccgggg	6	0.0032	1848
GL172855	1216482_1216481	INS	2	cctatgcaat[]ggtaccgggg	12	0.0064	1848
GL172855	1216482_1216481	INS	3	cctatgcaat[]ggtaccgggg	2	0.001	1848
GL172855	1216482_1216481	INS	6	cctatgcaat[]ggtaccgggg	2	0.001	1848
GL172855	1216482_1216481	INS	7	cctatgcaat[]ggtaccgggg	16	0.0086	1848
GL172855	1216482_1216481	INS	8	cctatgcaat[]ggtaccgggg	8	0.0043	1848
GL172855	1216482_1216483	DEL	2	cctatgcaat[gg]taccggggaa	2	0.001	1848
GL172855	1216482_1216487	DEL	6	cctatgcaat[ggtacc]ggggaagggc	194	0.1049	1848
GL172855	1216482_1216488	DEL	7	cctatgcaat[ggtaccg]gggaagggcc	42	0.0227	1848
GL172855	1216482_1216489	DEL	8	cctatgcaat[ggtaccgg]ggaagggccc	10	0.0054	1848
GL172855	1216482_1216493	DEL	12	cctatgcaat[ggtaccggggaa]gggcccctgt	2	0.001	1848
GL172855	1216482_1216494	DEL	13	cctatgcaat[ggtaccggggaag]ggcccctgtt	2	0.001	1848
GL172855	1216483_1216482	INS	2	ctatgcaatg[]gtaccgggga	6	0.0032	1848
GL172855	1216483_1216486	DEL	4	ctatgcaatg[gtac]cggggaaggg	2	0.001	1848
GL172855	1216483_1216487	DEL	5	ctatgcaatg[gtacc]ggggaagggc	34	0.0183	1848
GL172855	1216483_1216488	DEL	6	ctatgcaatg[gtaccg]gggaagggcc	2	0.001	1848
GL172855	1216483_1216493	DEL	11	ctatgcaatg[gtaccggggaa]gggcccctgt	2	0.001	1848
GL172855	1216484_1216483	INS	11	tatgcaatgg[]taccggggaa	2	0.001	1848
GL172855	1216484_1216483	INS	13	tatgcaatgg[]taccggggaa	2	0.001	1848
GL172855	1216484_1216483	INS	16	tatgcaatgg[]taccggggaa	14	0.0075	1848
GL172855	1216484_1216483	INS	19	tatgcaatgg[]taccggggaa	2	0.001	1848
GL172855	1216484_1216483	INS	2	tatgcaatgg[]taccggggaa	2	0.001	1848
GL172855	1216484_1216483	INS	20	tatgcaatgg[]taccggggaa	2	0.001	1848
GL172855	1216484_1216483	INS	4	tatgcaatgg[]taccggggaa	2	0.001	1848
GL172855	1216484_1216483	INS	8	tatgcaatgg[]taccggggaa	2	0.001	1848
GL172855	1216484_1216484	DEL	1	tatgcaatgg[t]accggggaag	6	0.0032	1848
GL172855	1216484_1216485	DEL	2	tatgcaatgg[ta]ccggggaagg	2	0.001	1848
GL172855	1216484_1216486	DEL	3	tatgcaatgg[tac]cggggaaggg	2	0.001	1848
GL172855	1216484_1216487	DEL	4	tatgcaatgg[tacc]ggggaagggc	2	0.001	1848
GL172855	1216484_1216492	DEL	9	tatgcaatgg[taccgggga]agggcccctg	2	0.001	1848
GL172855	1216484_1216504	DEL	21	tatgcaatgg[taccggggaagggcccctgtt]cagaaatcct	2	0.001	1848
GL172855	1216484_1216512	DEL	29	tatgcaatgg[taccggggaagggcccctgttcagaaatc]ctggtggcca	2	0.001	1848
GL172855	1216485_1216487	DEL	3	atgcaatggt[acc]ggggaagggc	2	0.001	1848
GL172855	1216485_1216489	DEL	5	atgcaatggt[accgg]ggaagggccc	6	0.0032	1848
GL172855	1216485_1216507	DEL	23	atgcaatggt[accggggaagggcccctgttcag]aaatcctggt	2	0.001	1848
GL172855	1216486_1216485	INS	9	tgcaatggta[]ccggggaagg	2	0.001	1848
GL172855	1216486_1216487	DEL	2	tgcaatggta[cc]ggggaagggc	4	0.0021	1848
GL172855	1216487_1216486	INS	1	gcaatggtac[]cggggaaggg	2	0.001	1848
GL172855	1216488_1216488	DEL	1	caatggtacc[g]gggaagggcc	2	0.001	1848
GL172855	1216489_1216488	INS	3	aatggtaccg[]gggaagggcc	2	0.001	1848
GL172855	1216489_1216488	INS	31	aatggtaccg[]gggaagggcc	2	0.001	1848
GL172855	1216489_1216490	DEL	2	aatggtaccg[gg]gaagggcccc	2	0.001	1848
GL172855	1216490_1216489	INS	1	atggtaccgg[]ggaagggccc	2	0.001	1848
GL172855	1216490_1216489	INS	2	atggtaccgg[]ggaagggccc	12	0.0064	1848
GL172855	1216490_1216506	DEL	17	atggtaccgg[ggaagggcccctgttca]gaaatcctgg	2	0.001	1848
GL172855	1216490_1216516	DEL	27	atggtaccgg[ggaagggcccctgttcagaaatcctgg]tggccacgat	2	0.001	1848
GL172855	1216492_1216495	DEL	4	ggtaccgggg[aagg]gcccctgttc	2	0.001	1848
GL172855	1216494_1216494	DEL	1	taccggggaa[g]ggcccctgtt	2	0.001	1848
GL172855	1216494_1216495	DEL	2	taccggggaa[gg]gcccctgttc	2	0.001	1848
GL172855	1216496_1216495	INS	2	ccggggaagg[]gcccctgttc	4	0.0021	1848
GL172855	1216497_1216496	INS	2	cggggaaggg[]cccctgttca	6	0.0032	1848
GL172855	1216497_1216502	DEL	6	cggggaaggg[cccctg]ttcagaaatc	2	0.001	1848
GL172855	1216498_1216500	DEL	3	ggggaagggc[ccc]tgttcagaaa	2	0.001	1848
GL172855	1216499_1216503	DEL	5	gggaagggcc[cctgt]tcagaaatcc	2	0.001	1848
Tyr_g3 - sample 9
Mutagenesis efficiency for tyr_g3 is 0,2809 (84 readpairs with indel(s) versus 215 readpairs without indel(s))
Chromosome	Positions	Type	Length	FlankingSequence (+ strand)	AbsoluteFrequency	RelativeFrequency	NrOfReads
GL172855	1216465_1216470	DEL	6	tacaatgctc[agagga]tcctatgcaa	22	0.0367	598
GL172855	1216468_1216488	DEL	21	aatgctcaga[ggatcctatgcaatggtaccg]gggaagggcc	2	0.0033	598
GL172855	1216472_1216496	DEL	25	ctcagaggat[cctatgcaatggtaccggggaaggg]cccctgttca	2	0.0033	598
GL172855	1216473_1216485	DEL	13	tcagaggatc[ctatgcaatggta]ccggggaagg	4	0.0066	598
GL172855	1216474_1216483	DEL	10	cagaggatcc[tatgcaatgg]taccggggaa	2	0.0033	598
GL172855	1216476_1216483	DEL	8	gaggatccta[tgcaatgg]taccggggaa	26	0.0434	598
GL172855	1216477_1216488	DEL	12	aggatcctat[gcaatggtaccg]gggaagggcc	4	0.0066	598
GL172855	1216479_1216491	DEL	13	gatcctatgc[aatggtaccgggg]aagggcccct	2	0.0033	598
GL172855	1216480_1216484	DEL	5	atcctatgca[atggt]accggggaag	2	0.0033	598
GL172855	1216480_1216488	DEL	9	atcctatgca[atggtaccg]gggaagggcc	2	0.0033	598
GL172855	1216480_1216504	DEL	25	atcctatgca[atggtaccggggaagggcccctgtt]cagaaatcct	2	0.0033	598
GL172855	1216481_1216481	DEL	1	tcctatgcaa[t]ggtaccgggg	2	0.0033	598
GL172855	1216481_1216482	DEL	2	tcctatgcaa[tg]gtaccgggga	2	0.0033	598
GL172855	1216481_1216483	DEL	3	tcctatgcaa[tgg]taccggggaa	12	0.02	598
GL172855	1216481_1216484	DEL	4	tcctatgcaa[tggt]accggggaag	2	0.0033	598
GL172855	1216481_1216486	DEL	6	tcctatgcaa[tggtac]cggggaaggg	4	0.0066	598
GL172855	1216481_1216487	DEL	7	tcctatgcaa[tggtacc]ggggaagggc	6	0.01	598
GL172855	1216481_1216488	DEL	8	tcctatgcaa[tggtaccg]gggaagggcc	2	0.0033	598
GL172855	1216481_1216500	DEL	20	tcctatgcaa[tggtaccggggaagggcccc]tgttcagaaa	2	0.0033	598
GL172855	1216482_1216481	INS	3	cctatgcaat[]ggtaccgggg	2	0.0033	598
GL172855	1216482_1216482	DEL	1	cctatgcaat[g]gtaccgggga	2	0.0033	598
GL172855	1216482_1216487	DEL	6	cctatgcaat[ggtacc]ggggaagggc	30	0.0501	598
GL172855	1216482_1216488	DEL	7	cctatgcaat[ggtaccg]gggaagggcc	12	0.02	598
GL172855	1216482_1216489	DEL	8	cctatgcaat[ggtaccgg]ggaagggccc	2	0.0033	598
GL172855	1216483_1216487	DEL	5	ctatgcaatg[gtacc]ggggaagggc	10	0.0167	598
GL172855	1216484_1216483	INS	15	tatgcaatgg[]taccggggaa	4	0.0066	598
GL172855	1216484_1216483	INS	9	tatgcaatgg[]taccggggaa	2	0.0033	598
GL172855	1216484_1216484	DEL	1	tatgcaatgg[t]accggggaag	4	0.0066	598
GL172855	1216484_1216486	DEL	3	tatgcaatgg[tac]cggggaaggg	4	0.0066	598
GL172855	1216484_1216492	DEL	9	tatgcaatgg[taccgggga]agggcccctg	2	0.0033	598
GL172855	1216486_1216485	INS	1	tgcaatggta[]ccggggaagg	4	0.0066	598
GL172855	1216486_1216485	INS	4	tgcaatggta[]ccggggaagg	2	0.0033	598
GL172855	1216486_1216485	INS	6	tgcaatggta[]ccggggaagg	2	0.0033	598
GL172855	1216489_1216490	DEL	2	aatggtaccg[gg]gaagggcccc	2	0.0033	598
GL172855	1216496_1216502	DEL	7	ccggggaagg[gcccctg]ttcagaaatc	2	0.0033	598
GL172855	1216498_1216497	INS	1	ggggaagggc[]ccctgttcag	2	0.0033	598
GL172855	1216498_1216509	DEL	12	ggggaagggc[ccctgttcagaa]atcctggtgg	2	0.0033	598
Tyr_g3 - sample 10
Mutagenesis efficiency for tyr_g3 is 0,3267 (115 readpairs with indel(s) versus 237 readpairs without indel(s))
Chromosome	Positions	Type	Length	FlankingSequence (+ strand)	AbsoluteFrequency	RelativeFrequency	NrOfReads
GL172855	1216445_1216444	INS	1	tatgcagccg[]ccctgaggaa	2	0.0028	704
GL172855	1216467_1216492	DEL	26	caatgctcag[aggatcctatgcaatggtaccgggga]agggcccctg	2	0.0028	704
GL172855	1216471_1216497	DEL	27	gctcagagga[tcctatgcaatggtaccggggaagggc]ccctgttcag	2	0.0028	704
GL172855	1216472_1216477	DEL	6	ctcagaggat[cctatg]caatggtacc	2	0.0028	704
GL172855	1216474_1216483	DEL	10	cagaggatcc[tatgcaatgg]taccggggaa	4	0.0056	704
GL172855	1216475_1216477	DEL	3	agaggatcct[atg]caatggtacc	2	0.0028	704
GL172855	1216476_1216483	DEL	8	gaggatccta[tgcaatgg]taccggggaa	8	0.0113	704
GL172855	1216476_1216500	DEL	25	gaggatccta[tgcaatggtaccggggaagggcccc]tgttcagaaa	2	0.0028	704
GL172855	1216477_1216479	DEL	3	aggatcctat[gca]atggtaccgg	2	0.0028	704
GL172855	1216477_1216488	DEL	12	aggatcctat[gcaatggtaccg]gggaagggcc	10	0.0142	704
GL172855	1216477_1216489	DEL	13	aggatcctat[gcaatggtaccgg]ggaagggccc	2	0.0028	704
GL172855	1216477_1216493	DEL	17	aggatcctat[gcaatggtaccggggaa]gggcccctgt	4	0.0056	704
GL172855	1216478_1216485	DEL	8	ggatcctatg[caatggta]ccggggaagg	2	0.0028	704
GL172855	1216479_1216484	DEL	6	gatcctatgc[aatggt]accggggaag	2	0.0028	704
GL172855	1216479_1216487	DEL	9	gatcctatgc[aatggtacc]ggggaagggc	2	0.0028	704
GL172855	1216479_1216491	DEL	13	gatcctatgc[aatggtaccgggg]aagggcccct	2	0.0028	704
GL172855	1216479_1216492	DEL	14	gatcctatgc[aatggtaccgggga]agggcccctg	2	0.0028	704
GL172855	1216480_1216479	INS	1	atcctatgca[]atggtaccgg	2	0.0028	704
GL172855	1216480_1216484	DEL	5	atcctatgca[atggt]accggggaag	4	0.0056	704
GL172855	1216480_1216487	DEL	8	atcctatgca[atggtacc]ggggaagggc	10	0.0142	704
GL172855	1216481_1216483	DEL	3	tcctatgcaa[tgg]taccggggaa	20	0.0284	704
GL172855	1216481_1216486	DEL	6	tcctatgcaa[tggtac]cggggaaggg	4	0.0056	704
GL172855	1216481_1216487	DEL	7	tcctatgcaa[tggtacc]ggggaagggc	4	0.0056	704
GL172855	1216481_1216488	DEL	8	tcctatgcaa[tggtaccg]gggaagggcc	4	0.0056	704
GL172855	1216482_1216481	INS	2	cctatgcaat[]ggtaccgggg	2	0.0028	704
GL172855	1216482_1216481	INS	3	cctatgcaat[]ggtaccgggg	4	0.0056	704
GL172855	1216482_1216481	INS	4	cctatgcaat[]ggtaccgggg	4	0.0056	704
GL172855	1216482_1216482	DEL	1	cctatgcaat[g]gtaccgggga	6	0.0085	704
GL172855	1216482_1216487	DEL	6	cctatgcaat[ggtacc]ggggaagggc	46	0.0653	704
GL172855	1216482_1216488	DEL	7	cctatgcaat[ggtaccg]gggaagggcc	14	0.0198	704
GL172855	1216482_1216489	DEL	8	cctatgcaat[ggtaccgg]ggaagggccc	6	0.0085	704
GL172855	1216483_1216482	INS	2	ctatgcaatg[]gtaccgggga	2	0.0028	704
GL172855	1216483_1216482	INS	5	ctatgcaatg[]gtaccgggga	2	0.0028	704
GL172855	1216483_1216487	DEL	5	ctatgcaatg[gtacc]ggggaagggc	20	0.0284	704
GL172855	1216484_1216483	INS	1	tatgcaatgg[]taccggggaa	6	0.0085	704
GL172855	1216484_1216483	INS	3	tatgcaatgg[]taccggggaa	2	0.0028	704
GL172855	1216484_1216483	INS	4	tatgcaatgg[]taccggggaa	2	0.0028	704
GL172855	1216484_1216483	INS	5	tatgcaatgg[]taccggggaa	2	0.0028	704
GL172855	1216484_1216483	INS	9	tatgcaatgg[]taccggggaa	2	0.0028	704
GL172855	1216484_1216484	DEL	1	tatgcaatgg[t]accggggaag	2	0.0028	704
GL172855	1216486_1216485	INS	7	tgcaatggta[]ccggggaagg	10	0.0142	704
GL172855	1216486_1216486	DEL	1	tgcaatggta[c]cggggaaggg	2	0.0028	704
GL172855	1216489_1216490	DEL	2	aatggtaccg[gg]gaagggcccc	2	0.0028	704
GL172855	1216489_1216492	DEL	4	aatggtaccg[ggga]agggcccctg	2	0.0028	704
GL172855	1216489_1216496	DEL	8	aatggtaccg[gggaaggg]cccctgttca	2	0.0028	704
GL172855	1216490_1216491	DEL	2	atggtaccgg[gg]aagggcccct	2	0.0028	704
GL172855	1216493_1216492	INS	13	gtaccgggga[]agggcccctg	2	0.0028	704
GL172855	1216495_1216494	INS	18	accggggaag[]ggcccctgtt	2	0.0028	704
GL172855	1216495_1216494	INS	8	accggggaag[]ggcccctgtt	10	0.0142	704
GL172855	1216496_1216495	INS	2	ccggggaagg[]gcccctgttc	2	0.0028	704

## Sheet: D
Supplementary Table 3: Genotyping by PCR amplification, sequencing (MiSeq) and BATCH-GE analysis
Sheet D - tyr_g4
Tyr_g4 - sample 1
Mutagenesis efficiency for tyr_g4 is 0.3028 (43 readpairs with indel(s) versus 99 readpairs without indel(s))
Chromosome	Positions	Type	Length	FlankingSequence (+ strand)	AbsoluteFrequency	RelativeFrequency	NrOfReads
GL172855	1216507_1216542	DEL	36	cccctgttca[gaaatcctggtggccacgatcggagcagaacccccc]gattgcctac	2	0.007	284
GL172855	1216510_1216524	DEL	15	ctgttcagaa[atcctggtggccacg]atcggagcag	2	0.007	284
GL172855	1216515_1216527	DEL	13	cagaaatcct[ggtggccacgatc]ggagcagaac	2	0.007	284
GL172855	1216518_1216519	DEL	2	aaatcctggt[gg]ccacgatcgg	2	0.007	284
GL172855	1216520_1216536	DEL	17	atcctggtgg[ccacgatcggagcagaa]ccccccgatt	2	0.007	284
GL172855	1216522_1216525	DEL	4	cctggtggcc[acga]tcggagcaga	2	0.007	284
GL172855	1216523_1216526	DEL	4	ctggtggcca[cgat]cggagcagaa	16	0.0563	284
GL172855	1216523_1216527	DEL	5	ctggtggcca[cgatc]ggagcagaac	2	0.007	284
GL172855	1216523_1216541	DEL	19	ctggtggcca[cgatcggagcagaaccccc]cgattgccta	2	0.007	284
GL172855	1216524_1216524	DEL	1	tggtggccac[g]atcggagcag	2	0.007	284
GL172855	1216524_1216528	DEL	5	tggtggccac[gatcg]gagcagaacc	20	0.0704	284
GL172855	1216524_1216533	DEL	10	tggtggccac[gatcggagca]gaaccccccg	4	0.014	284
GL172855	1216525_1216524	INS	1	ggtggccacg[]atcggagcag	2	0.007	284
GL172855	1216525_1216524	INS	12	ggtggccacg[]atcggagcag	2	0.007	284
GL172855	1216526_1216525	INS	1	gtggccacga[]tcggagcaga	6	0.0211	284
GL172855	1216526_1216525	INS	11	gtggccacga[]tcggagcaga	2	0.007	284
GL172855	1216526_1216525	INS	2	gtggccacga[]tcggagcaga	4	0.014	284
GL172855	1216526_1216527	DEL	2	gtggccacga[tc]ggagcagaac	4	0.014	284
GL172855	1216526_1216528	DEL	3	gtggccacga[tcg]gagcagaacc	2	0.007	284
GL172855	1216526_1216529	DEL	4	gtggccacga[tcgg]agcagaaccc	2	0.007	284
GL172855	1216527_1216526	INS	1	tggccacgat[]cggagcagaa	6	0.0211	284
Tyr_g4 - sample 2
Mutagenesis efficiency for tyr_g4 is 0.4756 (137 readpairs with indel(s) versus 151 readpairs without indel(s))
Chromosome	Positions	Type	Length	FlankingSequence (+ strand)	AbsoluteFrequency	RelativeFrequency	NrOfReads
GL172855	1216500_1216499	INS	1	ggaagggccc[]ctgttcagaa	2	0.0034	576
GL172855	1216505_1216526	DEL	22	ggcccctgtt[cagaaatcctggtggccacgat]cggagcagaa	2	0.0034	576
GL172855	1216506_1216529	DEL	24	gcccctgttc[agaaatcctggtggccacgatcgg]agcagaaccc	2	0.0034	576
GL172855	1216513_1216526	DEL	14	ttcagaaatc[ctggtggccacgat]cggagcagaa	2	0.0034	576
GL172855	1216515_1216527	DEL	13	cagaaatcct[ggtggccacgatc]ggagcagaac	4	0.0069	576
GL172855	1216515_1216539	DEL	25	cagaaatcct[ggtggccacgatcggagcagaaccc]cccgattgcc	2	0.0034	576
GL172855	1216516_1216530	DEL	15	agaaatcctg[gtggccacgatcgga]gcagaacccc	2	0.0034	576
GL172855	1216517_1216525	DEL	9	gaaatcctgg[tggccacga]tcggagcaga	2	0.0034	576
GL172855	1216518_1216527	DEL	10	aaatcctggt[ggccacgatc]ggagcagaac	12	0.0208	576
GL172855	1216519_1216523	DEL	5	aatcctggtg[gccac]gatcggagca	4	0.0069	576
GL172855	1216519_1216530	DEL	12	aatcctggtg[gccacgatcgga]gcagaacccc	14	0.0243	576
GL172855	1216519_1216546	DEL	28	aatcctggtg[gccacgatcggagcagaaccccccgatt]gcctacaaca	2	0.0034	576
GL172855	1216520_1216536	DEL	17	atcctggtgg[ccacgatcggagcagaa]ccccccgatt	2	0.0034	576
GL172855	1216520_1216537	DEL	18	atcctggtgg[ccacgatcggagcagaac]cccccgattg	4	0.0069	576
GL172855	1216520_1216538	DEL	19	atcctggtgg[ccacgatcggagcagaacc]ccccgattgc	2	0.0034	576
GL172855	1216521_1216520	INS	3	tcctggtggc[]cacgatcgga	2	0.0034	576
GL172855	1216521_1216526	DEL	6	tcctggtggc[cacgat]cggagcagaa	2	0.0034	576
GL172855	1216521_1216531	DEL	11	tcctggtggc[cacgatcggag]cagaaccccc	14	0.0243	576
GL172855	1216522_1216525	DEL	4	cctggtggcc[acga]tcggagcaga	6	0.0104	576
GL172855	1216522_1216529	DEL	8	cctggtggcc[acgatcgg]agcagaaccc	2	0.0034	576
GL172855	1216523_1216524	DEL	2	ctggtggcca[cg]atcggagcag	4	0.0069	576
GL172855	1216523_1216526	DEL	4	ctggtggcca[cgat]cggagcagaa	38	0.0659	576
GL172855	1216523_1216527	DEL	5	ctggtggcca[cgatc]ggagcagaac	4	0.0069	576
GL172855	1216523_1216532	DEL	10	ctggtggcca[cgatcggagc]agaacccccc	2	0.0034	576
GL172855	1216523_1216537	DEL	15	ctggtggcca[cgatcggagcagaac]cccccgattg	2	0.0034	576
GL172855	1216523_1216538	DEL	16	ctggtggcca[cgatcggagcagaacc]ccccgattgc	10	0.0173	576
GL172855	1216524_1216523	INS	1	tggtggccac[]gatcggagca	8	0.0138	576
GL172855	1216524_1216524	DEL	1	tggtggccac[g]atcggagcag	2	0.0034	576
GL172855	1216524_1216525	DEL	2	tggtggccac[ga]tcggagcaga	12	0.0208	576
GL172855	1216524_1216528	DEL	5	tggtggccac[gatcg]gagcagaacc	62	0.1076	576
GL172855	1216524_1216531	DEL	8	tggtggccac[gatcggag]cagaaccccc	2	0.0034	576
GL172855	1216524_1216533	DEL	10	tggtggccac[gatcggagca]gaaccccccg	6	0.0104	576
GL172855	1216525_1216524	INS	1	ggtggccacg[]atcggagcag	2	0.0034	576
GL172855	1216525_1216524	INS	11	ggtggccacg[]atcggagcag	2	0.0034	576
GL172855	1216525_1216524	INS	4	ggtggccacg[]atcggagcag	2	0.0034	576
GL172855	1216525_1216524	INS	6	ggtggccacg[]atcggagcag	2	0.0034	576
GL172855	1216525_1216526	DEL	2	ggtggccacg[at]cggagcagaa	2	0.0034	576
GL172855	1216525_1216535	DEL	11	ggtggccacg[atcggagcaga]accccccgat	4	0.0069	576
GL172855	1216526_1216525	INS	1	gtggccacga[]tcggagcaga	4	0.0069	576
GL172855	1216526_1216525	INS	4	gtggccacga[]tcggagcaga	2	0.0034	576
GL172855	1216526_1216525	INS	6	gtggccacga[]tcggagcaga	2	0.0034	576
GL172855	1216526_1216528	DEL	3	gtggccacga[tcg]gagcagaacc	2	0.0034	576
GL172855	1216526_1216529	DEL	4	gtggccacga[tcgg]agcagaaccc	4	0.0069	576
GL172855	1216526_1216530	DEL	5	gtggccacga[tcgga]gcagaacccc	2	0.0034	576
GL172855	1216527_1216526	INS	12	tggccacgat[]cggagcagaa	2	0.0034	576
GL172855	1216527_1216527	DEL	1	tggccacgat[c]ggagcagaac	2	0.0034	576
GL172855	1216527_1216528	DEL	2	tggccacgat[cg]gagcagaacc	2	0.0034	576
GL172855	1216528_1216527	INS	10	ggccacgatc[]ggagcagaac	2	0.0034	576
GL172855	1216528_1216527	INS	3	ggccacgatc[]ggagcagaac	4	0.0069	576
GL172855	1216529_1216528	INS	1	gccacgatcg[]gagcagaacc	2	0.0034	576
GL172855	1216534_1216533	INS	2	gatcggagca[]gaaccccccg	2	0.0034	576
GL172855	1216538_1216537	INS	3	ggagcagaac[]cccccgattg	2	0.0034	576
GL172855	1216540_1216543	DEL	4	agcagaaccc[cccg]attgcctaca	2	0.0034	576
GL172855	1216550_1216549	INS	2	cccgattgcc[]tacaacagct	2	0.0034	576
Tyr_g4 - sample 3
Mutagenesis efficiency for tyr_g4 is 0.4270 (117 readpairs with indel(s) versus 157 readpairs without indel(s))
Chromosome	Positions	Type	Length	FlankingSequence (+ strand)	AbsoluteFrequency	RelativeFrequency	NrOfReads
GL172855	1216492_1216492	DEL	1	ggtaccgggg[a]agggcccctg	2	0.0036	548
GL172855	1216502_1216527	DEL	26	aagggcccct[gttcagaaatcctggtggccacgatc]ggagcagaac	2	0.0036	548
GL172855	1216504_1216525	DEL	22	gggcccctgt[tcagaaatcctggtggccacga]tcggagcaga	2	0.0036	548
GL172855	1216508_1216508	DEL	1	ccctgttcag[a]aatcctggtg	2	0.0036	548
GL172855	1216510_1216524	DEL	15	ctgttcagaa[atcctggtggccacg]atcggagcag	2	0.0036	548
GL172855	1216512_1216539	DEL	28	gttcagaaat[cctggtggccacgatcggagcagaaccc]cccgattgcc	6	0.0109	548
GL172855	1216515_1216527	DEL	13	cagaaatcct[ggtggccacgatc]ggagcagaac	4	0.0072	548
GL172855	1216516_1216527	DEL	12	agaaatcctg[gtggccacgatc]ggagcagaac	2	0.0036	548
GL172855	1216517_1216526	DEL	10	gaaatcctgg[tggccacgat]cggagcagaa	4	0.0072	548
GL172855	1216518_1216527	DEL	10	aaatcctggt[ggccacgatc]ggagcagaac	12	0.0218	548
GL172855	1216518_1216530	DEL	13	aaatcctggt[ggccacgatcgga]gcagaacccc	2	0.0036	548
GL172855	1216518_1216533	DEL	16	aaatcctggt[ggccacgatcggagca]gaaccccccg	2	0.0036	548
GL172855	1216519_1216530	DEL	12	aatcctggtg[gccacgatcgga]gcagaacccc	10	0.0182	548
GL172855	1216520_1216519	INS	16	atcctggtgg[]ccacgatcgg	2	0.0036	548
GL172855	1216520_1216536	DEL	17	atcctggtgg[ccacgatcggagcagaa]ccccccgatt	6	0.0109	548
GL172855	1216520_1216540	DEL	21	atcctggtgg[ccacgatcggagcagaacccc]ccgattgcct	2	0.0036	548
GL172855	1216521_1216525	DEL	5	tcctggtggc[cacga]tcggagcaga	2	0.0036	548
GL172855	1216521_1216526	DEL	6	tcctggtggc[cacgat]cggagcagaa	4	0.0072	548
GL172855	1216521_1216530	DEL	10	tcctggtggc[cacgatcgga]gcagaacccc	2	0.0036	548
GL172855	1216521_1216531	DEL	11	tcctggtggc[cacgatcggag]cagaaccccc	14	0.0255	548
GL172855	1216522_1216526	DEL	5	cctggtggcc[acgat]cggagcagaa	2	0.0036	548
GL172855	1216522_1216532	DEL	11	cctggtggcc[acgatcggagc]agaacccccc	2	0.0036	548
GL172855	1216522_1216533	DEL	12	cctggtggcc[acgatcggagca]gaaccccccg	2	0.0036	548
GL172855	1216522_1216535	DEL	14	cctggtggcc[acgatcggagcaga]accccccgat	6	0.0109	548
GL172855	1216523_1216522	INS	6	ctggtggcca[]cgatcggagc	2	0.0036	548
GL172855	1216523_1216526	DEL	4	ctggtggcca[cgat]cggagcagaa	14	0.0255	548
GL172855	1216523_1216527	DEL	5	ctggtggcca[cgatc]ggagcagaac	6	0.0109	548
GL172855	1216523_1216541	DEL	19	ctggtggcca[cgatcggagcagaaccccc]cgattgccta	6	0.0109	548
GL172855	1216523_1216574	DEL	52	ctggtggcca[cgatcggagcagaaccccccgattgcctacaacagctgaagttgagctgtgt]ctgtcattaa	4	0.0072	548
GL172855	1216524_1216523	INS	5	tggtggccac[]gatcggagca	2	0.0036	548
GL172855	1216524_1216528	DEL	5	tggtggccac[gatcg]gagcagaacc	54	0.0985	548
GL172855	1216524_1216533	DEL	10	tggtggccac[gatcggagca]gaaccccccg	16	0.0291	548
GL172855	1216525_1216524	INS	8	ggtggccacg[]atcggagcag	2	0.0036	548
GL172855	1216525_1216527	DEL	3	ggtggccacg[atc]ggagcagaac	2	0.0036	548
GL172855	1216525_1216530	DEL	6	ggtggccacg[atcgga]gcagaacccc	2	0.0036	548
GL172855	1216526_1216525	INS	1	gtggccacga[]tcggagcaga	2	0.0036	548
GL172855	1216526_1216525	INS	10	gtggccacga[]tcggagcaga	2	0.0036	548
GL172855	1216526_1216525	INS	3	gtggccacga[]tcggagcaga	2	0.0036	548
GL172855	1216526_1216525	INS	6	gtggccacga[]tcggagcaga	4	0.0072	548
GL172855	1216526_1216527	DEL	2	gtggccacga[tc]ggagcagaac	4	0.0072	548
GL172855	1216526_1216529	DEL	4	gtggccacga[tcgg]agcagaaccc	6	0.0109	548
GL172855	1216526_1216531	DEL	6	gtggccacga[tcggag]cagaaccccc	2	0.0036	548
GL172855	1216527_1216528	DEL	2	tggccacgat[cg]gagcagaacc	2	0.0036	548
GL172855	1216527_1216530	DEL	4	tggccacgat[cgga]gcagaacccc	2	0.0036	548
GL172855	1216528_1216527	INS	3	ggccacgatc[]ggagcagaac	2	0.0036	548
GL172855	1216532_1216531	INS	3	acgatcggag[]cagaaccccc	2	0.0036	548
GL172855	1216533_1216536	DEL	4	cgatcggagc[agaa]ccccccgatt	2	0.0036	548
GL172855	1216535_1216534	INS	2	atcggagcag[]aaccccccga	2	0.0036	548
GL172855	1216535_1216535	DEL	1	atcggagcag[a]accccccgat	2	0.0036	548
GL172855	1216535_1216541	DEL	7	atcggagcag[aaccccc]cgattgccta	2	0.0036	548
GL172855	1216537_1216543	DEL	7	cggagcagaa[ccccccg]attgcctaca	2	0.0036	548
GL172855	1216538_1216542	DEL	5	ggagcagaac[ccccc]gattgcctac	2	0.0036	548
GL172855	1216539_1216538	INS	4	gagcagaacc[]ccccgattgc	2	0.0036	548
GL172855	1216540_1216567	DEL	28	agcagaaccc[cccgattgcctacaacagctgaagttga]gctgtgtctg	2	0.0036	548
GL172855	1216543_1216542	INS	1	agaacccccc[]gattgcctac	2	0.0036	548
GL172855	1216547_1216546	INS	4	ccccccgatt[]gcctacaaca	2	0.0036	548
GL172855	1216548_1216547	INS	1	cccccgattg[]cctacaacag	2	0.0036	548
Tyr_g4 - sample 4
Mutagenesis efficiency for tyr_g4 is 0.3645 (74 readpairs with indel(s) versus 129 readpairs without indel(s))
Chromosome	Positions	Type	Length	FlankingSequence (+ strand)	AbsoluteFrequency	RelativeFrequency	NrOfReads
GL172855	1216492_1216492	DEL	1	ggtaccgggg[a]agggcccctg	2	0.0049	406
GL172855	1216505_1216521	DEL	17	ggcccctgtt[cagaaatcctggtggcc]acgatcggag	2	0.0049	406
GL172855	1216510_1216512	DEL	3	ctgttcagaa[atc]ctggtggcca	2	0.0049	406
GL172855	1216510_1216524	DEL	15	ctgttcagaa[atcctggtggccacg]atcggagcag	2	0.0049	406
GL172855	1216511_1216537	DEL	27	tgttcagaaa[tcctggtggccacgatcggagcagaac]cccccgattg	2	0.0049	406
GL172855	1216515_1216521	DEL	7	cagaaatcct[ggtggcc]acgatcggag	4	0.0098	406
GL172855	1216516_1216525	DEL	10	agaaatcctg[gtggccacga]tcggagcaga	2	0.0049	406
GL172855	1216518_1216527	DEL	10	aaatcctggt[ggccacgatc]ggagcagaac	2	0.0049	406
GL172855	1216519_1216518	INS	2	aatcctggtg[]gccacgatcg	2	0.0049	406
GL172855	1216519_1216530	DEL	12	aatcctggtg[gccacgatcgga]gcagaacccc	2	0.0049	406
GL172855	1216520_1216536	DEL	17	atcctggtgg[ccacgatcggagcagaa]ccccccgatt	2	0.0049	406
GL172855	1216520_1216538	DEL	19	atcctggtgg[ccacgatcggagcagaacc]ccccgattgc	2	0.0049	406
GL172855	1216521_1216525	DEL	5	tcctggtggc[cacga]tcggagcaga	2	0.0049	406
GL172855	1216521_1216529	DEL	9	tcctggtggc[cacgatcgg]agcagaaccc	2	0.0049	406
GL172855	1216521_1216531	DEL	11	tcctggtggc[cacgatcggag]cagaaccccc	2	0.0049	406
GL172855	1216522_1216525	DEL	4	cctggtggcc[acga]tcggagcaga	2	0.0049	406
GL172855	1216522_1216526	DEL	5	cctggtggcc[acgat]cggagcagaa	2	0.0049	406
GL172855	1216522_1216535	DEL	14	cctggtggcc[acgatcggagcaga]accccccgat	2	0.0049	406
GL172855	1216523_1216524	DEL	2	ctggtggcca[cg]atcggagcag	2	0.0049	406
GL172855	1216523_1216526	DEL	4	ctggtggcca[cgat]cggagcagaa	14	0.0344	406
GL172855	1216523_1216541	DEL	19	ctggtggcca[cgatcggagcagaaccccc]cgattgccta	2	0.0049	406
GL172855	1216524_1216523	INS	3	tggtggccac[]gatcggagca	2	0.0049	406
GL172855	1216524_1216525	DEL	2	tggtggccac[ga]tcggagcaga	2	0.0049	406
GL172855	1216524_1216528	DEL	5	tggtggccac[gatcg]gagcagaacc	36	0.0886	406
GL172855	1216524_1216529	DEL	6	tggtggccac[gatcgg]agcagaaccc	2	0.0049	406
GL172855	1216524_1216533	DEL	10	tggtggccac[gatcggagca]gaaccccccg	4	0.0098	406
GL172855	1216525_1216524	INS	1	ggtggccacg[]atcggagcag	4	0.0098	406
GL172855	1216525_1216526	DEL	2	ggtggccacg[at]cggagcagaa	4	0.0098	406
GL172855	1216526_1216525	INS	1	gtggccacga[]tcggagcaga	6	0.0147	406
GL172855	1216526_1216525	INS	5	gtggccacga[]tcggagcaga	2	0.0049	406
GL172855	1216526_1216526	DEL	1	gtggccacga[t]cggagcagaa	2	0.0049	406
GL172855	1216526_1216527	DEL	2	gtggccacga[tc]ggagcagaac	34	0.0837	406
GL172855	1216526_1216529	DEL	4	gtggccacga[tcgg]agcagaaccc	2	0.0049	406
GL172855	1216528_1216527	INS	4	ggccacgatc[]ggagcagaac	2	0.0049	406
GL172855	1216529_1216528	INS	6	gccacgatcg[]gagcagaacc	30	0.0738	406
GL172855	1216530_1216529	INS	2	ccacgatcgg[]agcagaaccc	2	0.0049	406
GL172855	1216530_1216529	INS	5	ccacgatcgg[]agcagaaccc	2	0.0049	406
GL172855	1216530_1216532	DEL	3	ccacgatcgg[agc]agaacccccc	2	0.0049	406
GL172855	1216532_1216531	INS	6	acgatcggag[]cagaaccccc	2	0.0049	406
Tyr_g4 - sample 5
Mutagenesis efficiency for tyr_g4 is 0.3423 (38 readpairs with indel(s) versus 73 readpairs without indel(s))
Chromosome	Positions	Type	Length	FlankingSequence (+ strand)	AbsoluteFrequency	RelativeFrequency	NrOfReads
GL172855	1216481_1216486	DEL	6	tcctatgcaa[tggtac]cggggaaggg	2	0.009	222
GL172855	1216505_1216531	DEL	27	ggcccctgtt[cagaaatcctggtggccacgatcggag]cagaaccccc	2	0.009	222
GL172855	1216512_1216524	DEL	13	gttcagaaat[cctggtggccacg]atcggagcag	2	0.009	222
GL172855	1216512_1216531	DEL	20	gttcagaaat[cctggtggccacgatcggag]cagaaccccc	2	0.009	222
GL172855	1216515_1216527	DEL	13	cagaaatcct[ggtggccacgatc]ggagcagaac	4	0.018	222
GL172855	1216518_1216527	DEL	10	aaatcctggt[ggccacgatc]ggagcagaac	4	0.018	222
GL172855	1216519_1216530	DEL	12	aatcctggtg[gccacgatcgga]gcagaacccc	4	0.018	222
GL172855	1216520_1216536	DEL	17	atcctggtgg[ccacgatcggagcagaa]ccccccgatt	2	0.009	222
GL172855	1216521_1216526	DEL	6	tcctggtggc[cacgat]cggagcagaa	2	0.009	222
GL172855	1216521_1216531	DEL	11	tcctggtggc[cacgatcggag]cagaaccccc	10	0.045	222
GL172855	1216522_1216535	DEL	14	cctggtggcc[acgatcggagcaga]accccccgat	2	0.009	222
GL172855	1216523_1216526	DEL	4	ctggtggcca[cgat]cggagcagaa	14	0.063	222
GL172855	1216523_1216541	DEL	19	ctggtggcca[cgatcggagcagaaccccc]cgattgccta	4	0.018	222
GL172855	1216524_1216523	INS	1	tggtggccac[]gatcggagca	2	0.009	222
GL172855	1216524_1216528	DEL	5	tggtggccac[gatcg]gagcagaacc	4	0.018	222
GL172855	1216524_1216531	DEL	8	tggtggccac[gatcggag]cagaaccccc	2	0.009	222
GL172855	1216524_1216533	DEL	10	tggtggccac[gatcggagca]gaaccccccg	4	0.018	222
GL172855	1216526_1216525	INS	1	gtggccacga[]tcggagcaga	4	0.018	222
GL172855	1216526_1216527	DEL	2	gtggccacga[tc]ggagcagaac	2	0.009	222
GL172855	1216526_1216529	DEL	4	gtggccacga[tcgg]agcagaaccc	2	0.009	222
GL172855	1216527_1216527	DEL	1	tggccacgat[c]ggagcagaac	2	0.009	222
GL172855	1216528_1216528	DEL	1	ggccacgatc[g]gagcagaacc	2	0.009	222
GL172855	1216529_1216528	INS	5	gccacgatcg[]gagcagaacc	2	0.009	222
Tyr_g4 - sample 6
Mutagenesis efficiency for tyr_g4 is 0.2585 (53 readpairs with indel(s) versus 152 readpairs without indel(s))
Chromosome	Positions	Type	Length	FlankingSequence (+ strand)	AbsoluteFrequency	RelativeFrequency	NrOfReads
GL172855	1216502_1216542	DEL	41	aagggcccct[gttcagaaatcctggtggccacgatcggagcagaacccccc]gattgcctac	4	0.0097	410
GL172855	1216505_1216531	DEL	27	ggcccctgtt[cagaaatcctggtggccacgatcggag]cagaaccccc	2	0.0048	410
GL172855	1216515_1216527	DEL	13	cagaaatcct[ggtggccacgatc]ggagcagaac	4	0.0097	410
GL172855	1216516_1216530	DEL	15	agaaatcctg[gtggccacgatcgga]gcagaacccc	2	0.0048	410
GL172855	1216518_1216527	DEL	10	aaatcctggt[ggccacgatc]ggagcagaac	10	0.0243	410
GL172855	1216519_1216530	DEL	12	aatcctggtg[gccacgatcgga]gcagaacccc	4	0.0097	410
GL172855	1216519_1216542	DEL	24	aatcctggtg[gccacgatcggagcagaacccccc]gattgcctac	6	0.0146	410
GL172855	1216520_1216520	DEL	1	atcctggtgg[c]cacgatcgga	2	0.0048	410
GL172855	1216520_1216536	DEL	17	atcctggtgg[ccacgatcggagcagaa]ccccccgatt	2	0.0048	410
GL172855	1216521_1216526	DEL	6	tcctggtggc[cacgat]cggagcagaa	2	0.0048	410
GL172855	1216521_1216531	DEL	11	tcctggtggc[cacgatcggag]cagaaccccc	2	0.0048	410
GL172855	1216522_1216525	DEL	4	cctggtggcc[acga]tcggagcaga	2	0.0048	410
GL172855	1216523_1216524	DEL	2	ctggtggcca[cg]atcggagcag	2	0.0048	410
GL172855	1216523_1216526	DEL	4	ctggtggcca[cgat]cggagcagaa	8	0.0195	410
GL172855	1216523_1216540	DEL	18	ctggtggcca[cgatcggagcagaacccc]ccgattgcct	2	0.0048	410
GL172855	1216524_1216523	INS	4	tggtggccac[]gatcggagca	2	0.0048	410
GL172855	1216524_1216528	DEL	5	tggtggccac[gatcg]gagcagaacc	28	0.0682	410
GL172855	1216525_1216550	DEL	26	ggtggccacg[atcggagcagaaccccccgattgcct]acaacagctg	2	0.0048	410
GL172855	1216525_1216553	DEL	29	ggtggccacg[atcggagcagaaccccccgattgcctaca]acagctgaag	2	0.0048	410
GL172855	1216526_1216525	INS	1	gtggccacga[]tcggagcaga	2	0.0048	410
GL172855	1216526_1216525	INS	2	gtggccacga[]tcggagcaga	2	0.0048	410
GL172855	1216526_1216525	INS	4	gtggccacga[]tcggagcaga	2	0.0048	410
GL172855	1216526_1216527	DEL	2	gtggccacga[tc]ggagcagaac	8	0.0195	410
GL172855	1216528_1216527	INS	1	ggccacgatc[]ggagcagaac	2	0.0048	410
GL172855	1216528_1216527	INS	19	ggccacgatc[]ggagcagaac	2	0.0048	410
GL172855	1216528_1216527	INS	2	ggccacgatc[]ggagcagaac	2	0.0048	410
GL172855	1216532_1216531	INS	6	acgatcggag[]cagaaccccc	8	0.0195	410
Tyr_g4 - sample 7
Mutagenesis efficiency for tyr_g4 is 0.1230 (24 readpairs with indel(s) versus 171 readpairs without indel(s))
Chromosome	Positions	Type	Length	FlankingSequence (+ strand)	AbsoluteFrequency	RelativeFrequency	NrOfReads
GL172855	1216492_1216492	DEL	1	ggtaccgggg[a]agggcccctg	2	0.0051	390
GL172855	1216515_1216527	DEL	13	cagaaatcct[ggtggccacgatc]ggagcagaac	2	0.0051	390
GL172855	1216515_1216533	DEL	19	cagaaatcct[ggtggccacgatcggagca]gaaccccccg	2	0.0051	390
GL172855	1216519_1216530	DEL	12	aatcctggtg[gccacgatcgga]gcagaacccc	2	0.0051	390
GL172855	1216520_1216538	DEL	19	atcctggtgg[ccacgatcggagcagaacc]ccccgattgc	2	0.0051	390
GL172855	1216521_1216531	DEL	11	tcctggtggc[cacgatcggag]cagaaccccc	2	0.0051	390
GL172855	1216522_1216529	DEL	8	cctggtggcc[acgatcgg]agcagaaccc	2	0.0051	390
GL172855	1216523_1216526	DEL	4	ctggtggcca[cgat]cggagcagaa	8	0.0205	390
GL172855	1216523_1216528	DEL	6	ctggtggcca[cgatcg]gagcagaacc	2	0.0051	390
GL172855	1216523_1216531	DEL	9	ctggtggcca[cgatcggag]cagaaccccc	2	0.0051	390
GL172855	1216524_1216523	INS	2	tggtggccac[]gatcggagca	2	0.0051	390
GL172855	1216524_1216528	DEL	5	tggtggccac[gatcg]gagcagaacc	4	0.0102	390
GL172855	1216524_1216531	DEL	8	tggtggccac[gatcggag]cagaaccccc	2	0.0051	390
GL172855	1216524_1216533	DEL	10	tggtggccac[gatcggagca]gaaccccccg	2	0.0051	390
GL172855	1216525_1216524	INS	2	ggtggccacg[]atcggagcag	4	0.0102	390
GL172855	1216526_1216526	DEL	1	gtggccacga[t]cggagcagaa	2	0.0051	390
GL172855	1216526_1216527	DEL	2	gtggccacga[tc]ggagcagaac	6	0.0153	390
GL172855	1216531_1216530	INS	4	cacgatcgga[]gcagaacccc	2	0.0051	390
GL172855	1216543_1216542	INS	2	agaacccccc[]gattgcctac	2	0.0051	390
Tyr_g4 - sample 8
Mutagenesis efficiency for tyr_g4 is 0.1666 (54 readpairs with indel(s) versus 270 readpairs without indel(s))
Chromosome	Positions	Type	Length	FlankingSequence (+ strand)	AbsoluteFrequency	RelativeFrequency	NrOfReads
GL172855	1216501_1216536	DEL	36	gaagggcccc[tgttcagaaatcctggtggccacgatcggagcagaa]ccccccgatt	4	0.0061	648
GL172855	1216512_1216536	DEL	25	gttcagaaat[cctggtggccacgatcggagcagaa]ccccccgatt	2	0.003	648
GL172855	1216513_1216557	DEL	45	ttcagaaatc[ctggtggccacgatcggagcagaaccccccgattgcctacaacag]ctgaagttga	2	0.003	648
GL172855	1216518_1216527	DEL	10	aaatcctggt[ggccacgatc]ggagcagaac	2	0.003	648
GL172855	1216519_1216530	DEL	12	aatcctggtg[gccacgatcgga]gcagaacccc	2	0.003	648
GL172855	1216520_1216526	DEL	7	atcctggtgg[ccacgat]cggagcagaa	2	0.003	648
GL172855	1216520_1216537	DEL	18	atcctggtgg[ccacgatcggagcagaac]cccccgattg	2	0.003	648
GL172855	1216521_1216531	DEL	11	tcctggtggc[cacgatcggag]cagaaccccc	6	0.0092	648
GL172855	1216522_1216553	DEL	32	cctggtggcc[acgatcggagcagaaccccccgattgcctaca]acagctgaag	2	0.003	648
GL172855	1216523_1216526	DEL	4	ctggtggcca[cgat]cggagcagaa	6	0.0092	648
GL172855	1216523_1216528	DEL	6	ctggtggcca[cgatcg]gagcagaacc	10	0.0154	648
GL172855	1216523_1216531	DEL	9	ctggtggcca[cgatcggag]cagaaccccc	6	0.0092	648
GL172855	1216523_1216539	DEL	17	ctggtggcca[cgatcggagcagaaccc]cccgattgcc	2	0.003	648
GL172855	1216523_1216541	DEL	19	ctggtggcca[cgatcggagcagaaccccc]cgattgccta	2	0.003	648
GL172855	1216524_1216523	INS	5	tggtggccac[]gatcggagca	2	0.003	648
GL172855	1216524_1216523	INS	6	tggtggccac[]gatcggagca	2	0.003	648
GL172855	1216524_1216525	DEL	2	tggtggccac[ga]tcggagcaga	2	0.003	648
GL172855	1216524_1216528	DEL	5	tggtggccac[gatcg]gagcagaacc	34	0.0524	648
GL172855	1216524_1216533	DEL	10	tggtggccac[gatcggagca]gaaccccccg	4	0.0061	648
GL172855	1216525_1216524	INS	1	ggtggccacg[]atcggagcag	2	0.003	648
GL172855	1216525_1216532	DEL	8	ggtggccacg[atcggagc]agaacccccc	2	0.003	648
GL172855	1216526_1216525	INS	1	gtggccacga[]tcggagcaga	2	0.003	648
GL172855	1216526_1216528	DEL	3	gtggccacga[tcg]gagcagaacc	2	0.003	648
GL172855	1216526_1216529	DEL	4	gtggccacga[tcgg]agcagaaccc	2	0.003	648
GL172855	1216526_1216534	DEL	9	gtggccacga[tcggagcag]aaccccccga	2	0.003	648
GL172855	1216528_1216527	INS	17	ggccacgatc[]ggagcagaac	2	0.003	648
GL172855	1216537_1216536	INS	11	cggagcagaa[]ccccccgatt	2	0.003	648
GL172855	1216542_1216546	DEL	5	cagaaccccc[cgatt]gcctacaaca	2	0.003	648
Tyr_g4 - sample 9
Mutagenesis efficiency for tyr_g4 is 0.3235 (44 readpairs with indel(s) versus 92 readpairs without indel(s))
Chromosome	Positions	Type	Length	FlankingSequence (+ strand)	AbsoluteFrequency	RelativeFrequency	NrOfReads
GL172855	1216482_1216527	DEL	46	cctatgcaat[ggtaccggggaagggcccctgttcagaaatcctggtggccacgatc]ggagcagaac	6	0.022	272
GL172855	1216493_1216532	DEL	40	gtaccgggga[agggcccctgttcagaaatcctggtggccacgatcggagc]agaacccccc	2	0.0073	272
GL172855	1216504_1216530	DEL	27	gggcccctgt[tcagaaatcctggtggccacgatcgga]gcagaacccc	2	0.0073	272
GL172855	1216515_1216542	DEL	28	cagaaatcct[ggtggccacgatcggagcagaacccccc]gattgcctac	2	0.0073	272
GL172855	1216516_1216522	DEL	7	agaaatcctg[gtggcca]cgatcggagc	2	0.0073	272
GL172855	1216516_1216542	DEL	27	agaaatcctg[gtggccacgatcggagcagaacccccc]gattgcctac	2	0.0073	272
GL172855	1216518_1216527	DEL	10	aaatcctggt[ggccacgatc]ggagcagaac	2	0.0073	272
GL172855	1216518_1216530	DEL	13	aaatcctggt[ggccacgatcgga]gcagaacccc	2	0.0073	272
GL172855	1216519_1216546	DEL	28	aatcctggtg[gccacgatcggagcagaaccccccgatt]gcctacaaca	4	0.0147	272
GL172855	1216521_1216531	DEL	11	tcctggtggc[cacgatcggag]cagaaccccc	4	0.0147	272
GL172855	1216523_1216526	DEL	4	ctggtggcca[cgat]cggagcagaa	4	0.0147	272
GL172855	1216523_1216527	DEL	5	ctggtggcca[cgatc]ggagcagaac	2	0.0073	272
GL172855	1216523_1216541	DEL	19	ctggtggcca[cgatcggagcagaaccccc]cgattgccta	6	0.022	272
GL172855	1216524_1216528	DEL	5	tggtggccac[gatcg]gagcagaacc	18	0.0661	272
GL172855	1216525_1216535	DEL	11	ggtggccacg[atcggagcaga]accccccgat	2	0.0073	272
GL172855	1216526_1216525	INS	1	gtggccacga[]tcggagcaga	6	0.022	272
GL172855	1216526_1216527	DEL	2	gtggccacga[tc]ggagcagaac	8	0.0294	272
GL172855	1216527_1216527	DEL	1	tggccacgat[c]ggagcagaac	2	0.0073	272
GL172855	1216527_1216532	DEL	6	tggccacgat[cggagc]agaacccccc	8	0.0294	272
GL172855	1216528_1216527	INS	2	ggccacgatc[]ggagcagaac	2	0.0073	272
GL172855	1216528_1216527	INS	3	ggccacgatc[]ggagcagaac	2	0.0073	272
GL172855	1216535_1216534	INS	2	atcggagcag[]aaccccccga	8	0.0294	272
GL172855	1216537_1216537	DEL	1	cggagcagaa[c]cccccgattg	2	0.0073	272
GL172855	1216538_1216537	INS	1	ggagcagaac[]cccccgattg	2	0.0073	272
GL172855	1216539_1216544	DEL	6	gagcagaacc[ccccga]ttgcctacaa	8	0.0294	272
Tyr_g4 - sample 10
Mutagenesis efficiency for tyr_g4 is 0.2447 (35 readpairs with indel(s) versus 108 readpairs without indel(s))
Chromosome	Positions	Type	Length	FlankingSequence (+ strand)	AbsoluteFrequency	RelativeFrequency	NrOfReads
GL172855	1216515_1216527	DEL	13	cagaaatcct[ggtggccacgatc]ggagcagaac	8	0.0279	286
GL172855	1216519_1216527	DEL	9	aatcctggtg[gccacgatc]ggagcagaac	2	0.0069	286
GL172855	1216519_1216530	DEL	12	aatcctggtg[gccacgatcgga]gcagaacccc	2	0.0069	286
GL172855	1216521_1216529	DEL	9	tcctggtggc[cacgatcgg]agcagaaccc	2	0.0069	286
GL172855	1216522_1216524	DEL	3	cctggtggcc[acg]atcggagcag	2	0.0069	286
GL172855	1216522_1216525	DEL	4	cctggtggcc[acga]tcggagcaga	2	0.0069	286
GL172855	1216523_1216522	INS	1	ctggtggcca[]cgatcggagc	2	0.0069	286
GL172855	1216523_1216523	DEL	1	ctggtggcca[c]gatcggagca	4	0.0139	286
GL172855	1216523_1216526	DEL	4	ctggtggcca[cgat]cggagcagaa	10	0.0349	286
GL172855	1216523_1216527	DEL	5	ctggtggcca[cgatc]ggagcagaac	2	0.0069	286
GL172855	1216523_1216541	DEL	19	ctggtggcca[cgatcggagcagaaccccc]cgattgccta	2	0.0069	286
GL172855	1216524_1216525	DEL	2	tggtggccac[ga]tcggagcaga	2	0.0069	286
GL172855	1216524_1216528	DEL	5	tggtggccac[gatcg]gagcagaacc	8	0.0279	286
GL172855	1216525_1216524	INS	1	ggtggccacg[]atcggagcag	2	0.0069	286
GL172855	1216525_1216524	INS	2	ggtggccacg[]atcggagcag	2	0.0069	286
GL172855	1216526_1216525	INS	1	gtggccacga[]tcggagcaga	4	0.0139	286
GL172855	1216526_1216527	DEL	2	gtggccacga[tc]ggagcagaac	4	0.0139	286
GL172855	1216526_1216528	DEL	3	gtggccacga[tcg]gagcagaacc	2	0.0069	286
GL172855	1216527_1216527	DEL	1	tggccacgat[c]ggagcagaac	2	0.0069	286
GL172855	1216528_1216527	INS	2	ggccacgatc[]ggagcagaac	4	0.0139	286
GL172855	1216528_1216530	DEL	3	ggccacgatc[gga]gcagaacccc	2	0.0069	286
GL172855	1216528_1216580	DEL	53	ggccacgatc[ggagcagaaccccccgattgcctacaacagctgaagttgagctgtgtctgtca]ttaacaaatt	2	0.0069	286
GL172855	1216530_1216529	INS	2	ccacgatcgg[]agcagaaccc	2	0.0069	286
GL172855	1216530_1216537	DEL	8	ccacgatcgg[agcagaac]cccccgattg	4	0.0139	286
GL172855	1216532_1216531	INS	8	acgatcggag[]cagaaccccc	2	0.0069	286
GL172855	1216543_1216542	INS	1	agaacccccc[]gattgcctac	2	0.0069	286

## Sheet: E
Supplementary Table 3: Genotyping by PCR amplification, sequencing (MiSeq) and BATCH-GE analysis
Sheet E - tyr_g5
Tyr_g5 - sample 1
Mutagenesis efficiency for tyr_g5 is 0.4932 (147 readpairs with indel(s) versus 151 readpairs without indel(s))
Chromosome	Positions	Type	Length	FlankingSequence (+ strand)	AbsoluteFrequency	RelativeFrequency	NrOfReads
GL172855	1216592_1216630	DEL	39	taacaaatta[cgaaacggagcccatggatcggtcggccaactttagctt]caggaacacc	2	0.0033	596
GL172855	1216607_1216632	DEL	26	cggagcccat[ggatcggtcggccaactttagcttca]ggaacaccct	2	0.0033	596
GL172855	1216610_1216629	DEL	20	agcccatgga[tcggtcggccaactttagct]tcaggaacac	4	0.0067	596
GL172855	1216612_1216624	DEL	13	cccatggatc[ggtcggccaactt]tagcttcagg	6	0.01	596
GL172855	1216613_1216622	DEL	10	ccatggatcg[gtcggccaac]tttagcttca	2	0.0033	596
GL172855	1216614_1216613	INS	1	catggatcgg[]tcggccaact	12	0.0201	596
GL172855	1216614_1216624	DEL	11	catggatcgg[tcggccaactt]tagcttcagg	2	0.0033	596
GL172855	1216614_1216629	DEL	16	catggatcgg[tcggccaactttagct]tcaggaacac	2	0.0033	596
GL172855	1216615_1216621	DEL	7	atggatcggt[cggccaa]ctttagcttc	2	0.0033	596
GL172855	1216616_1216623	DEL	8	tggatcggtc[ggccaact]ttagcttcag	2	0.0033	596
GL172855	1216616_1216625	DEL	10	tggatcggtc[ggccaacttt]agcttcagga	4	0.0067	596
GL172855	1216616_1216632	DEL	17	tggatcggtc[ggccaactttagcttca]ggaacaccct	2	0.0033	596
GL172855	1216617_1216623	DEL	7	ggatcggtcg[gccaact]ttagcttcag	2	0.0033	596
GL172855	1216617_1216626	DEL	10	ggatcggtcg[gccaacttta]gcttcaggaa	18	0.0302	596
GL172855	1216617_1216632	DEL	16	ggatcggtcg[gccaactttagcttca]ggaacaccct	2	0.0033	596
GL172855	1216619_1216623	DEL	5	atcggtcggc[caact]ttagcttcag	2	0.0033	596
GL172855	1216619_1216624	DEL	6	atcggtcggc[caactt]tagcttcagg	2	0.0033	596
GL172855	1216619_1216625	DEL	7	atcggtcggc[caacttt]agcttcagga	10	0.0167	596
GL172855	1216619_1216630	DEL	12	atcggtcggc[caactttagctt]caggaacacc	46	0.0771	596
GL172855	1216619_1216636	DEL	18	atcggtcggc[caactttagcttcaggaa]caccctagaa	2	0.0033	596
GL172855	1216620_1216620	DEL	1	tcggtcggcc[a]actttagctt	2	0.0033	596
GL172855	1216620_1216623	DEL	4	tcggtcggcc[aact]ttagcttcag	2	0.0033	596
GL172855	1216620_1216625	DEL	6	tcggtcggcc[aacttt]agcttcagga	14	0.0234	596
GL172855	1216620_1216626	DEL	7	tcggtcggcc[aacttta]gcttcaggaa	2	0.0033	596
GL172855	1216620_1216629	DEL	10	tcggtcggcc[aactttagct]tcaggaacac	2	0.0033	596
GL172855	1216620_1216630	DEL	11	tcggtcggcc[aactttagctt]caggaacacc	2	0.0033	596
GL172855	1216620_1216634	DEL	15	tcggtcggcc[aactttagcttcagg]aacaccctag	2	0.0033	596
GL172855	1216620_1216635	DEL	16	tcggtcggcc[aactttagcttcagga]acaccctaga	2	0.0033	596
GL172855	1216621_1216622	DEL	2	cggtcggcca[ac]tttagcttca	2	0.0033	596
GL172855	1216621_1216625	DEL	5	cggtcggcca[acttt]agcttcagga	4	0.0067	596
GL172855	1216621_1216637	DEL	17	cggtcggcca[actttagcttcaggaac]accctagaag	2	0.0033	596
GL172855	1216622_1216621	INS	7	ggtcggccaa[]ctttagcttc	2	0.0033	596
GL172855	1216622_1216623	DEL	2	ggtcggccaa[ct]ttagcttcag	2	0.0033	596
GL172855	1216622_1216627	DEL	6	ggtcggccaa[ctttag]cttcaggaac	54	0.0906	596
GL172855	1216622_1216629	DEL	8	ggtcggccaa[ctttagct]tcaggaacac	2	0.0033	596
GL172855	1216622_1216630	DEL	9	ggtcggccaa[ctttagctt]caggaacacc	2	0.0033	596
GL172855	1216623_1216622	INS	6	gtcggccaac[]tttagcttca	4	0.0067	596
GL172855	1216623_1216623	DEL	1	gtcggccaac[t]ttagcttcag	32	0.0536	596
GL172855	1216623_1216624	DEL	2	gtcggccaac[tt]tagcttcagg	30	0.0503	596
GL172855	1216623_1216627	DEL	5	gtcggccaac[tttag]cttcaggaac	2	0.0033	596
GL172855	1216624_1216623	INS	12	tcggccaact[]ttagcttcag	2	0.0033	596
GL172855	1216624_1216623	INS	15	tcggccaact[]ttagcttcag	2	0.0033	596
GL172855	1216624_1216623	INS	7	tcggccaact[]ttagcttcag	2	0.0033	596
GL172855	1216624_1216645	DEL	22	tcggccaact[ttagcttcaggaacaccctaga]aggtaatggg	2	0.0033	596
GL172855	1216625_1216627	DEL	3	cggccaactt[tag]cttcaggaac	2	0.0033	596
GL172855	1216626_1216625	INS	30	ggccaacttt[]agcttcagga	2	0.0033	596
GL172855	1216628_1216627	INS	3	ccaactttag[]cttcaggaac	2	0.0033	596
GL172855	1216628_1216630	DEL	3	ccaactttag[ctt]caggaacacc	4	0.0067	596
GL172855	1216629_1216628	INS	4	caactttagc[]ttcaggaaca	2	0.0033	596
GL172855	1216630_1216631	DEL	2	aactttagct[tc]aggaacaccc	2	0.0033	596
GL172855	1216631_1216631	DEL	1	actttagctt[c]aggaacaccc	2	0.0033	596
GL172855	1216632_1216631	INS	5	ctttagcttc[]aggaacaccc	2	0.0033	596
GL172855	1216647_1216646	INS	2	caccctagaa[]ggtaatgggg	2	0.0033	596
Tyr_g5 - sample 2
Mutagenesis efficiency for tyr_g5 is 0.6767 (446 readpairs with indel(s) versus 213 readpairs without indel(s))
Chromosome	Positions	Type	Length	FlankingSequence (+ strand)	AbsoluteFrequency	RelativeFrequency	NrOfReads
GL172855	1216578_1216623	DEL	46	gctgtgtctg[tcattaacaaattacgaaacggagcccatggatcggtcggccaact]ttagcttcag	2	0.0015	1318
GL172855	1216587_1216623	DEL	37	gtcattaaca[aattacgaaacggagcccatggatcggtcggccaact]ttagcttcag	4	0.003	1318
GL172855	1216597_1216598	DEL	2	aattacgaaa[cg]gagcccatgg	4	0.003	1318
GL172855	1216598_1216597	INS	9	attacgaaac[]ggagcccatg	2	0.0015	1318
GL172855	1216602_1216602	DEL	1	cgaaacggag[c]ccatggatcg	2	0.0015	1318
GL172855	1216603_1216602	INS	2	gaaacggagc[]ccatggatcg	2	0.0015	1318
GL172855	1216605_1216623	DEL	19	aacggagccc[atggatcggtcggccaact]ttagcttcag	4	0.003	1318
GL172855	1216605_1216627	DEL	23	aacggagccc[atggatcggtcggccaactttag]cttcaggaac	2	0.0015	1318
GL172855	1216606_1216624	DEL	19	acggagccca[tggatcggtcggccaactt]tagcttcagg	2	0.0015	1318
GL172855	1216607_1216632	DEL	26	cggagcccat[ggatcggtcggccaactttagcttca]ggaacaccct	10	0.0075	1318
GL172855	1216608_1216625	DEL	18	ggagcccatg[gatcggtcggccaacttt]agcttcagga	2	0.0015	1318
GL172855	1216610_1216616	DEL	7	agcccatgga[tcggtcg]gccaacttta	2	0.0015	1318
GL172855	1216610_1216623	DEL	14	agcccatgga[tcggtcggccaact]ttagcttcag	4	0.003	1318
GL172855	1216610_1216624	DEL	15	agcccatgga[tcggtcggccaactt]tagcttcagg	2	0.0015	1318
GL172855	1216610_1216629	DEL	20	agcccatgga[tcggtcggccaactttagct]tcaggaacac	6	0.0045	1318
GL172855	1216611_1216632	DEL	22	gcccatggat[cggtcggccaactttagcttca]ggaacaccct	2	0.0015	1318
GL172855	1216612_1216646	DEL	35	cccatggatc[ggtcggccaactttagcttcaggaacaccctagaa]ggtaatgggg	4	0.003	1318
GL172855	1216614_1216613	INS	1	catggatcgg[]tcggccaact	2	0.0015	1318
GL172855	1216614_1216619	DEL	6	catggatcgg[tcggcc]aactttagct	2	0.0015	1318
GL172855	1216614_1216622	DEL	9	catggatcgg[tcggccaac]tttagcttca	2	0.0015	1318
GL172855	1216614_1216623	DEL	10	catggatcgg[tcggccaact]ttagcttcag	14	0.0106	1318
GL172855	1216614_1216624	DEL	11	catggatcgg[tcggccaactt]tagcttcagg	12	0.0091	1318
GL172855	1216614_1216628	DEL	15	catggatcgg[tcggccaactttagc]ttcaggaaca	4	0.003	1318
GL172855	1216614_1216629	DEL	16	catggatcgg[tcggccaactttagct]tcaggaacac	6	0.0045	1318
GL172855	1216616_1216615	INS	9	tggatcggtc[]ggccaacttt	2	0.0015	1318
GL172855	1216616_1216621	DEL	6	tggatcggtc[ggccaa]ctttagcttc	2	0.0015	1318
GL172855	1216616_1216625	DEL	10	tggatcggtc[ggccaacttt]agcttcagga	8	0.006	1318
GL172855	1216616_1216632	DEL	17	tggatcggtc[ggccaactttagcttca]ggaacaccct	10	0.0075	1318
GL172855	1216617_1216625	DEL	9	ggatcggtcg[gccaacttt]agcttcagga	4	0.003	1318
GL172855	1216617_1216626	DEL	10	ggatcggtcg[gccaacttta]gcttcaggaa	62	0.047	1318
GL172855	1216618_1216617	INS	1	gatcggtcgg[]ccaactttag	2	0.0015	1318
GL172855	1216618_1216619	DEL	2	gatcggtcgg[cc]aactttagct	2	0.0015	1318
GL172855	1216618_1216626	DEL	9	gatcggtcgg[ccaacttta]gcttcaggaa	6	0.0045	1318
GL172855	1216618_1216627	DEL	10	gatcggtcgg[ccaactttag]cttcaggaac	2	0.0015	1318
GL172855	1216618_1216635	DEL	18	gatcggtcgg[ccaactttagcttcagga]acaccctaga	2	0.0015	1318
GL172855	1216618_1216638	DEL	21	gatcggtcgg[ccaactttagcttcaggaaca]ccctagaagg	2	0.0015	1318
GL172855	1216618_1216639	DEL	22	gatcggtcgg[ccaactttagcttcaggaacac]cctagaaggt	4	0.003	1318
GL172855	1216619_1216618	INS	6	atcggtcggc[]caactttagc	2	0.0015	1318
GL172855	1216619_1216627	DEL	9	atcggtcggc[caactttag]cttcaggaac	4	0.003	1318
GL172855	1216619_1216629	DEL	11	atcggtcggc[caactttagct]tcaggaacac	2	0.0015	1318
GL172855	1216619_1216630	DEL	12	atcggtcggc[caactttagctt]caggaacacc	32	0.0242	1318
GL172855	1216619_1216636	DEL	18	atcggtcggc[caactttagcttcaggaa]caccctagaa	22	0.0166	1318
GL172855	1216620_1216619	INS	3	tcggtcggcc[]aactttagct	4	0.003	1318
GL172855	1216620_1216624	DEL	5	tcggtcggcc[aactt]tagcttcagg	2	0.0015	1318
GL172855	1216620_1216625	DEL	6	tcggtcggcc[aacttt]agcttcagga	16	0.0121	1318
GL172855	1216620_1216630	DEL	11	tcggtcggcc[aactttagctt]caggaacacc	2	0.0015	1318
GL172855	1216620_1216634	DEL	15	tcggtcggcc[aactttagcttcagg]aacaccctag	22	0.0166	1318
GL172855	1216620_1216645	DEL	26	tcggtcggcc[aactttagcttcaggaacaccctaga]aggtaatggg	2	0.0015	1318
GL172855	1216620_1216649	DEL	30	tcggtcggcc[aactttagcttcaggaacaccctagaaggt]aatggggcat	4	0.003	1318
GL172855	1216621_1216620	INS	1	cggtcggcca[]actttagctt	2	0.0015	1318
GL172855	1216621_1216620	INS	2	cggtcggcca[]actttagctt	2	0.0015	1318
GL172855	1216621_1216623	DEL	3	cggtcggcca[act]ttagcttcag	6	0.0045	1318
GL172855	1216621_1216625	DEL	5	cggtcggcca[acttt]agcttcagga	4	0.003	1318
GL172855	1216621_1216631	DEL	11	cggtcggcca[actttagcttc]aggaacaccc	4	0.003	1318
GL172855	1216621_1216644	DEL	24	cggtcggcca[actttagcttcaggaacaccctag]aaggtaatgg	2	0.0015	1318
GL172855	1216622_1216623	DEL	2	ggtcggccaa[ct]ttagcttcag	4	0.003	1318
GL172855	1216622_1216624	DEL	3	ggtcggccaa[ctt]tagcttcagg	2	0.0015	1318
GL172855	1216622_1216627	DEL	6	ggtcggccaa[ctttag]cttcaggaac	178	0.135	1318
GL172855	1216622_1216629	DEL	8	ggtcggccaa[ctttagct]tcaggaacac	4	0.003	1318
GL172855	1216622_1216630	DEL	9	ggtcggccaa[ctttagctt]caggaacacc	2	0.0015	1318
GL172855	1216622_1216639	DEL	18	ggtcggccaa[ctttagcttcaggaacac]cctagaaggt	2	0.0015	1318
GL172855	1216622_1216640	DEL	19	ggtcggccaa[ctttagcttcaggaacacc]ctagaaggta	4	0.003	1318
GL172855	1216623_1216622	INS	1	gtcggccaac[]tttagcttca	2	0.0015	1318
GL172855	1216623_1216622	INS	10	gtcggccaac[]tttagcttca	6	0.0045	1318
GL172855	1216623_1216622	INS	7	gtcggccaac[]tttagcttca	2	0.0015	1318
GL172855	1216623_1216623	DEL	1	gtcggccaac[t]ttagcttcag	176	0.1335	1318
GL172855	1216623_1216624	DEL	2	gtcggccaac[tt]tagcttcagg	80	0.0606	1318
GL172855	1216623_1216625	DEL	3	gtcggccaac[ttt]agcttcagga	4	0.003	1318
GL172855	1216623_1216627	DEL	5	gtcggccaac[tttag]cttcaggaac	10	0.0075	1318
GL172855	1216623_1216630	DEL	8	gtcggccaac[tttagctt]caggaacacc	2	0.0015	1318
GL172855	1216623_1216633	DEL	11	gtcggccaac[tttagcttcag]gaacacccta	2	0.0015	1318
GL172855	1216623_1216636	DEL	14	gtcggccaac[tttagcttcaggaa]caccctagaa	2	0.0015	1318
GL172855	1216623_1216646	DEL	24	gtcggccaac[tttagcttcaggaacaccctagaa]ggtaatgggg	2	0.0015	1318
GL172855	1216624_1216623	INS	1	tcggccaact[]ttagcttcag	6	0.0045	1318
GL172855	1216624_1216623	INS	13	tcggccaact[]ttagcttcag	2	0.0015	1318
GL172855	1216624_1216623	INS	18	tcggccaact[]ttagcttcag	4	0.003	1318
GL172855	1216624_1216623	INS	3	tcggccaact[]ttagcttcag	28	0.0212	1318
GL172855	1216624_1216623	INS	5	tcggccaact[]ttagcttcag	2	0.0015	1318
GL172855	1216624_1216623	INS	8	tcggccaact[]ttagcttcag	4	0.003	1318
GL172855	1216624_1216623	INS	9	tcggccaact[]ttagcttcag	4	0.003	1318
GL172855	1216624_1216626	DEL	3	tcggccaact[tta]gcttcaggaa	10	0.0075	1318
GL172855	1216624_1216631	DEL	8	tcggccaact[ttagcttc]aggaacaccc	8	0.006	1318
GL172855	1216624_1216641	DEL	18	tcggccaact[ttagcttcaggaacaccc]tagaaggtaa	2	0.0015	1318
GL172855	1216624_1216643	DEL	20	tcggccaact[ttagcttcaggaacacccta]gaaggtaatg	4	0.003	1318
GL172855	1216625_1216624	INS	4	cggccaactt[]tagcttcagg	2	0.0015	1318
GL172855	1216625_1216627	DEL	3	cggccaactt[tag]cttcaggaac	4	0.003	1318
GL172855	1216625_1216633	DEL	9	cggccaactt[tagcttcag]gaacacccta	4	0.003	1318
GL172855	1216626_1216635	DEL	10	ggccaacttt[agcttcagga]acaccctaga	2	0.0015	1318
GL172855	1216627_1216633	DEL	7	gccaacttta[gcttcag]gaacacccta	2	0.0015	1318
GL172855	1216628_1216627	INS	7	ccaactttag[]cttcaggaac	2	0.0015	1318
GL172855	1216628_1216629	DEL	2	ccaactttag[ct]tcaggaacac	2	0.0015	1318
GL172855	1216628_1216639	DEL	12	ccaactttag[cttcaggaacac]cctagaaggt	2	0.0015	1318
GL172855	1216629_1216628	INS	1	caactttagc[]ttcaggaaca	4	0.003	1318
GL172855	1216629_1216632	DEL	4	caactttagc[ttca]ggaacaccct	2	0.0015	1318
GL172855	1216631_1216631	DEL	1	actttagctt[c]aggaacaccc	2	0.0015	1318
GL172855	1216632_1216656	DEL	25	ctttagcttc[aggaacaccctagaaggtaatgggg]catgggttgc	4	0.003	1318
GL172855	1216634_1216636	DEL	3	ttagcttcag[gaa]caccctagaa	2	0.0015	1318
GL172855	1216635_1216636	DEL	2	tagcttcagg[aa]caccctagaa	4	0.003	1318
GL172855	1216638_1216637	INS	1	cttcaggaac[]accctagaag	2	0.0015	1318
GL172855	1216639_1216640	DEL	2	ttcaggaaca[cc]ctagaaggta	4	0.003	1318
GL172855	1216646_1216646	DEL	1	acaccctaga[a]ggtaatgggg	2	0.0015	1318
Tyr_g5 - sample 3
Mutagenesis efficiency for tyr_g5 is 0.6986 (320 readpairs with indel(s) versus 138 readpairs without indel(s))
Chromosome	Positions	Type	Length	FlankingSequence (+ strand)	AbsoluteFrequency	RelativeFrequency	NrOfReads
GL172855	1216593_1216627	DEL	35	aacaaattac[gaaacggagcccatggatcggtcggccaactttag]cttcaggaac	2	0.0021	916
GL172855	1216594_1216622	DEL	29	acaaattacg[aaacggagcccatggatcggtcggccaac]tttagcttca	2	0.0021	916
GL172855	1216597_1216596	INS	18	aattacgaaa[]cggagcccat	2	0.0021	916
GL172855	1216599_1216614	DEL	16	ttacgaaacg[gagcccatggatcggt]cggccaactt	2	0.0021	916
GL172855	1216599_1216643	DEL	45	ttacgaaacg[gagcccatggatcggtcggccaactttagcttcaggaacacccta]gaaggtaatg	4	0.0043	916
GL172855	1216600_1216625	DEL	26	tacgaaacgg[agcccatggatcggtcggccaacttt]agcttcagga	4	0.0043	916
GL172855	1216602_1216622	DEL	21	cgaaacggag[cccatggatcggtcggccaac]tttagcttca	2	0.0021	916
GL172855	1216610_1216629	DEL	20	agcccatgga[tcggtcggccaactttagct]tcaggaacac	2	0.0021	916
GL172855	1216612_1216626	DEL	15	cccatggatc[ggtcggccaacttta]gcttcaggaa	2	0.0021	916
GL172855	1216613_1216626	DEL	14	ccatggatcg[gtcggccaacttta]gcttcaggaa	2	0.0021	916
GL172855	1216614_1216613	INS	1	catggatcgg[]tcggccaact	4	0.0043	916
GL172855	1216614_1216624	DEL	11	catggatcgg[tcggccaactt]tagcttcagg	30	0.0327	916
GL172855	1216614_1216629	DEL	16	catggatcgg[tcggccaactttagct]tcaggaacac	4	0.0043	916
GL172855	1216615_1216635	DEL	21	atggatcggt[cggccaactttagcttcagga]acaccctaga	2	0.0021	916
GL172855	1216616_1216625	DEL	10	tggatcggtc[ggccaacttt]agcttcagga	4	0.0043	916
GL172855	1216616_1216626	DEL	11	tggatcggtc[ggccaacttta]gcttcaggaa	2	0.0021	916
GL172855	1216616_1216632	DEL	17	tggatcggtc[ggccaactttagcttca]ggaacaccct	4	0.0043	916
GL172855	1216617_1216626	DEL	10	ggatcggtcg[gccaacttta]gcttcaggaa	24	0.0262	916
GL172855	1216618_1216618	DEL	1	gatcggtcgg[c]caactttagc	2	0.0021	916
GL172855	1216618_1216621	DEL	4	gatcggtcgg[ccaa]ctttagcttc	2	0.0021	916
GL172855	1216618_1216623	DEL	6	gatcggtcgg[ccaact]ttagcttcag	8	0.0087	916
GL172855	1216618_1216624	DEL	7	gatcggtcgg[ccaactt]tagcttcagg	22	0.024	916
GL172855	1216618_1216638	DEL	21	gatcggtcgg[ccaactttagcttcaggaaca]ccctagaagg	4	0.0043	916
GL172855	1216619_1216625	DEL	7	atcggtcggc[caacttt]agcttcagga	2	0.0021	916
GL172855	1216619_1216627	DEL	9	atcggtcggc[caactttag]cttcaggaac	6	0.0065	916
GL172855	1216619_1216630	DEL	12	atcggtcggc[caactttagctt]caggaacacc	120	0.131	916
GL172855	1216620_1216619	INS	3	tcggtcggcc[]aactttagct	2	0.0021	916
GL172855	1216620_1216620	DEL	1	tcggtcggcc[a]actttagctt	4	0.0043	916
GL172855	1216620_1216621	DEL	2	tcggtcggcc[aa]ctttagcttc	2	0.0021	916
GL172855	1216620_1216623	DEL	4	tcggtcggcc[aact]ttagcttcag	2	0.0021	916
GL172855	1216620_1216625	DEL	6	tcggtcggcc[aacttt]agcttcagga	24	0.0262	916
GL172855	1216620_1216633	DEL	14	tcggtcggcc[aactttagcttcag]gaacacccta	2	0.0021	916
GL172855	1216620_1216634	DEL	15	tcggtcggcc[aactttagcttcagg]aacaccctag	4	0.0043	916
GL172855	1216620_1216644	DEL	25	tcggtcggcc[aactttagcttcaggaacaccctag]aaggtaatgg	4	0.0043	916
GL172855	1216621_1216625	DEL	5	cggtcggcca[acttt]agcttcagga	16	0.0174	916
GL172855	1216621_1216637	DEL	17	cggtcggcca[actttagcttcaggaac]accctagaag	12	0.0131	916
GL172855	1216622_1216621	INS	10	ggtcggccaa[]ctttagcttc	2	0.0021	916
GL172855	1216622_1216621	INS	9	ggtcggccaa[]ctttagcttc	2	0.0021	916
GL172855	1216622_1216622	DEL	1	ggtcggccaa[c]tttagcttca	4	0.0043	916
GL172855	1216622_1216623	DEL	2	ggtcggccaa[ct]ttagcttcag	2	0.0021	916
GL172855	1216622_1216624	DEL	3	ggtcggccaa[ctt]tagcttcagg	4	0.0043	916
GL172855	1216622_1216627	DEL	6	ggtcggccaa[ctttag]cttcaggaac	116	0.1266	916
GL172855	1216622_1216630	DEL	9	ggtcggccaa[ctttagctt]caggaacacc	2	0.0021	916
GL172855	1216622_1216631	DEL	10	ggtcggccaa[ctttagcttc]aggaacaccc	2	0.0021	916
GL172855	1216622_1216640	DEL	19	ggtcggccaa[ctttagcttcaggaacacc]ctagaaggta	36	0.0393	916
GL172855	1216622_1216655	DEL	34	ggtcggccaa[ctttagcttcaggaacaccctagaaggtaatggg]gcatgggttg	2	0.0021	916
GL172855	1216623_1216622	INS	1	gtcggccaac[]tttagcttca	14	0.0152	916
GL172855	1216623_1216623	DEL	1	gtcggccaac[t]ttagcttcag	48	0.0524	916
GL172855	1216623_1216624	DEL	2	gtcggccaac[tt]tagcttcagg	42	0.0458	916
GL172855	1216623_1216625	DEL	3	gtcggccaac[ttt]agcttcagga	4	0.0043	916
GL172855	1216623_1216627	DEL	5	gtcggccaac[tttag]cttcaggaac	4	0.0043	916
GL172855	1216624_1216623	INS	1	tcggccaact[]ttagcttcag	2	0.0021	916
GL172855	1216624_1216623	INS	14	tcggccaact[]ttagcttcag	2	0.0021	916
GL172855	1216624_1216623	INS	2	tcggccaact[]ttagcttcag	4	0.0043	916
GL172855	1216624_1216626	DEL	3	tcggccaact[tta]gcttcaggaa	6	0.0065	916
GL172855	1216624_1216648	DEL	25	tcggccaact[ttagcttcaggaacaccctagaagg]taatggggca	2	0.0021	916
GL172855	1216625_1216624	INS	1	cggccaactt[]tagcttcagg	2	0.0021	916
GL172855	1216625_1216624	INS	6	cggccaactt[]tagcttcagg	4	0.0043	916
GL172855	1216625_1216651	DEL	27	cggccaactt[tagcttcaggaacaccctagaaggtaa]tggggcatgg	2	0.0021	916
GL172855	1216626_1216625	INS	13	ggccaacttt[]agcttcagga	2	0.0021	916
GL172855	1216628_1216627	INS	3	ccaactttag[]cttcaggaac	2	0.0021	916
GL172855	1216629_1216630	DEL	2	caactttagc[tt]caggaacacc	2	0.0021	916
GL172855	1216631_1216632	DEL	2	actttagctt[ca]ggaacaccct	2	0.0021	916
GL172855	1216632_1216631	INS	2	ctttagcttc[]aggaacaccc	6	0.0065	916
GL172855	1216635_1216638	DEL	4	tagcttcagg[aaca]ccctagaagg	2	0.0021	916
GL172855	1216635_1216643	DEL	9	tagcttcagg[aacacccta]gaaggtaatg	2	0.0021	916
GL172855	1216641_1216642	DEL	2	caggaacacc[ct]agaaggtaat	2	0.0021	916
Tyr_g5 - sample 4
Mutagenesis efficiency for tyr_g5 is 0.7459 (458 readpairs with indel(s) versus 156 readpairs without indel(s))
Chromosome	Positions	Type	Length	FlankingSequence (+ strand)	AbsoluteFrequency	RelativeFrequency	NrOfReads
GL172855	1216566_1216592	DEL	27	agctgaagtt[gagctgtgtctgtcattaacaaattac]gaaacggagc	2	0.0016	1228
GL172855	1216567_1216625	DEL	59	gctgaagttg[agctgtgtctgtcattaacaaattacgaaacggagcccatggatcggtcggccaacttt]agcttcagga	36	0.0293	1228
GL172855	1216589_1216622	DEL	34	cattaacaaa[ttacgaaacggagcccatggatcggtcggccaac]tttagcttca	2	0.0016	1228
GL172855	1216592_1216647	DEL	56	taacaaatta[cgaaacggagcccatggatcggtcggccaactttagcttcaggaacaccctagaag]gtaatggggc	2	0.0016	1228
GL172855	1216596_1216630	DEL	35	aaattacgaa[acggagcccatggatcggtcggccaactttagctt]caggaacacc	2	0.0016	1228
GL172855	1216600_1216625	DEL	26	tacgaaacgg[agcccatggatcggtcggccaacttt]agcttcagga	4	0.0032	1228
GL172855	1216603_1216629	DEL	27	gaaacggagc[ccatggatcggtcggccaactttagct]tcaggaacac	2	0.0016	1228
GL172855	1216607_1216632	DEL	26	cggagcccat[ggatcggtcggccaactttagcttca]ggaacaccct	2	0.0016	1228
GL172855	1216608_1216643	DEL	36	ggagcccatg[gatcggtcggccaactttagcttcaggaacacccta]gaaggtaatg	2	0.0016	1228
GL172855	1216609_1216625	DEL	17	gagcccatgg[atcggtcggccaacttt]agcttcagga	2	0.0016	1228
GL172855	1216610_1216628	DEL	19	agcccatgga[tcggtcggccaactttagc]ttcaggaaca	2	0.0016	1228
GL172855	1216611_1216636	DEL	26	gcccatggat[cggtcggccaactttagcttcaggaa]caccctagaa	4	0.0032	1228
GL172855	1216612_1216611	INS	6	cccatggatc[]ggtcggccaa	2	0.0016	1228
GL172855	1216612_1216617	DEL	6	cccatggatc[ggtcgg]ccaactttag	2	0.0016	1228
GL172855	1216612_1216646	DEL	35	cccatggatc[ggtcggccaactttagcttcaggaacaccctagaa]ggtaatgggg	2	0.0016	1228
GL172855	1216612_1216652	DEL	41	cccatggatc[ggtcggccaactttagcttcaggaacaccctagaaggtaat]ggggcatggg	2	0.0016	1228
GL172855	1216614_1216613	INS	1	catggatcgg[]tcggccaact	4	0.0032	1228
GL172855	1216614_1216613	INS	10	catggatcgg[]tcggccaact	2	0.0016	1228
GL172855	1216614_1216619	DEL	6	catggatcgg[tcggcc]aactttagct	2	0.0016	1228
GL172855	1216614_1216622	DEL	9	catggatcgg[tcggccaac]tttagcttca	2	0.0016	1228
GL172855	1216614_1216623	DEL	10	catggatcgg[tcggccaact]ttagcttcag	6	0.0048	1228
GL172855	1216614_1216624	DEL	11	catggatcgg[tcggccaactt]tagcttcagg	6	0.0048	1228
GL172855	1216614_1216628	DEL	15	catggatcgg[tcggccaactttagc]ttcaggaaca	4	0.0032	1228
GL172855	1216614_1216629	DEL	16	catggatcgg[tcggccaactttagct]tcaggaacac	6	0.0048	1228
GL172855	1216616_1216632	DEL	17	tggatcggtc[ggccaactttagcttca]ggaacaccct	12	0.0097	1228
GL172855	1216616_1216633	DEL	18	tggatcggtc[ggccaactttagcttcag]gaacacccta	2	0.0016	1228
GL172855	1216617_1216626	DEL	10	ggatcggtcg[gccaacttta]gcttcaggaa	232	0.1889	1228
GL172855	1216617_1216632	DEL	16	ggatcggtcg[gccaactttagcttca]ggaacaccct	8	0.0065	1228
GL172855	1216617_1216643	DEL	27	ggatcggtcg[gccaactttagcttcaggaacacccta]gaaggtaatg	4	0.0032	1228
GL172855	1216618_1216623	DEL	6	gatcggtcgg[ccaact]ttagcttcag	4	0.0032	1228
GL172855	1216618_1216625	DEL	8	gatcggtcgg[ccaacttt]agcttcagga	2	0.0016	1228
GL172855	1216618_1216626	DEL	9	gatcggtcgg[ccaacttta]gcttcaggaa	4	0.0032	1228
GL172855	1216618_1216629	DEL	12	gatcggtcgg[ccaactttagct]tcaggaacac	4	0.0032	1228
GL172855	1216618_1216630	DEL	13	gatcggtcgg[ccaactttagctt]caggaacacc	2	0.0016	1228
GL172855	1216618_1216638	DEL	21	gatcggtcgg[ccaactttagcttcaggaaca]ccctagaagg	2	0.0016	1228
GL172855	1216619_1216618	INS	4	atcggtcggc[]caactttagc	2	0.0016	1228
GL172855	1216619_1216624	DEL	6	atcggtcggc[caactt]tagcttcagg	2	0.0016	1228
GL172855	1216619_1216625	DEL	7	atcggtcggc[caacttt]agcttcagga	2	0.0016	1228
GL172855	1216619_1216627	DEL	9	atcggtcggc[caactttag]cttcaggaac	2	0.0016	1228
GL172855	1216619_1216630	DEL	12	atcggtcggc[caactttagctt]caggaacacc	16	0.013	1228
GL172855	1216619_1216636	DEL	18	atcggtcggc[caactttagcttcaggaa]caccctagaa	4	0.0032	1228
GL172855	1216620_1216625	DEL	6	tcggtcggcc[aacttt]agcttcagga	28	0.0228	1228
GL172855	1216620_1216629	DEL	10	tcggtcggcc[aactttagct]tcaggaacac	4	0.0032	1228
GL172855	1216620_1216630	DEL	11	tcggtcggcc[aactttagctt]caggaacacc	2	0.0016	1228
GL172855	1216620_1216634	DEL	15	tcggtcggcc[aactttagcttcagg]aacaccctag	6	0.0048	1228
GL172855	1216620_1216635	DEL	16	tcggtcggcc[aactttagcttcagga]acaccctaga	2	0.0016	1228
GL172855	1216620_1216638	DEL	19	tcggtcggcc[aactttagcttcaggaaca]ccctagaagg	2	0.0016	1228
GL172855	1216621_1216620	INS	2	cggtcggcca[]actttagctt	2	0.0016	1228
GL172855	1216621_1216620	INS	3	cggtcggcca[]actttagctt	2	0.0016	1228
GL172855	1216621_1216623	DEL	3	cggtcggcca[act]ttagcttcag	4	0.0032	1228
GL172855	1216621_1216625	DEL	5	cggtcggcca[acttt]agcttcagga	2	0.0016	1228
GL172855	1216621_1216627	DEL	7	cggtcggcca[actttag]cttcaggaac	2	0.0016	1228
GL172855	1216621_1216631	DEL	11	cggtcggcca[actttagcttc]aggaacaccc	4	0.0032	1228
GL172855	1216622_1216621	INS	3	ggtcggccaa[]ctttagcttc	4	0.0032	1228
GL172855	1216622_1216621	INS	4	ggtcggccaa[]ctttagcttc	2	0.0016	1228
GL172855	1216622_1216621	INS	9	ggtcggccaa[]ctttagcttc	2	0.0016	1228
GL172855	1216622_1216623	DEL	2	ggtcggccaa[ct]ttagcttcag	4	0.0032	1228
GL172855	1216622_1216627	DEL	6	ggtcggccaa[ctttag]cttcaggaac	242	0.197	1228
GL172855	1216622_1216630	DEL	9	ggtcggccaa[ctttagctt]caggaacacc	6	0.0048	1228
GL172855	1216622_1216640	DEL	19	ggtcggccaa[ctttagcttcaggaacacc]ctagaaggta	4	0.0032	1228
GL172855	1216623_1216622	INS	1	gtcggccaac[]tttagcttca	4	0.0032	1228
GL172855	1216623_1216622	INS	13	gtcggccaac[]tttagcttca	2	0.0016	1228
GL172855	1216623_1216622	INS	21	gtcggccaac[]tttagcttca	2	0.0016	1228
GL172855	1216623_1216623	DEL	1	gtcggccaac[t]ttagcttcag	82	0.0667	1228
GL172855	1216623_1216624	DEL	2	gtcggccaac[tt]tagcttcagg	44	0.0358	1228
GL172855	1216623_1216625	DEL	3	gtcggccaac[ttt]agcttcagga	6	0.0048	1228
GL172855	1216623_1216627	DEL	5	gtcggccaac[tttag]cttcaggaac	4	0.0032	1228
GL172855	1216623_1216630	DEL	8	gtcggccaac[tttagctt]caggaacacc	2	0.0016	1228
GL172855	1216624_1216623	INS	1	tcggccaact[]ttagcttcag	2	0.0016	1228
GL172855	1216624_1216623	INS	2	tcggccaact[]ttagcttcag	4	0.0032	1228
GL172855	1216624_1216631	DEL	8	tcggccaact[ttagcttc]aggaacaccc	2	0.0016	1228
GL172855	1216624_1216633	DEL	10	tcggccaact[ttagcttcag]gaacacccta	4	0.0032	1228
GL172855	1216624_1216635	DEL	12	tcggccaact[ttagcttcagga]acaccctaga	6	0.0048	1228
GL172855	1216624_1216643	DEL	20	tcggccaact[ttagcttcaggaacacccta]gaaggtaatg	4	0.0032	1228
GL172855	1216624_1216653	DEL	30	tcggccaact[ttagcttcaggaacaccctagaaggtaatg]gggcatgggt	6	0.0048	1228
GL172855	1216625_1216624	INS	3	cggccaactt[]tagcttcagg	4	0.0032	1228
GL172855	1216625_1216624	INS	5	cggccaactt[]tagcttcagg	2	0.0016	1228
GL172855	1216625_1216626	DEL	2	cggccaactt[ta]gcttcaggaa	2	0.0016	1228
GL172855	1216626_1216625	INS	29	ggccaacttt[]agcttcagga	2	0.0016	1228
GL172855	1216626_1216625	INS	6	ggccaacttt[]agcttcagga	2	0.0016	1228
GL172855	1216626_1216626	DEL	1	ggccaacttt[a]gcttcaggaa	2	0.0016	1228
GL172855	1216626_1216627	DEL	2	ggccaacttt[ag]cttcaggaac	2	0.0016	1228
GL172855	1216626_1216629	DEL	4	ggccaacttt[agct]tcaggaacac	2	0.0016	1228
GL172855	1216626_1216631	DEL	6	ggccaacttt[agcttc]aggaacaccc	2	0.0016	1228
GL172855	1216627_1216639	DEL	13	gccaacttta[gcttcaggaacac]cctagaaggt	4	0.0032	1228
GL172855	1216628_1216627	INS	3	ccaactttag[]cttcaggaac	2	0.0016	1228
GL172855	1216628_1216633	DEL	6	ccaactttag[cttcag]gaacacccta	2	0.0016	1228
GL172855	1216629_1216628	INS	1	caactttagc[]ttcaggaaca	6	0.0048	1228
GL172855	1216629_1216628	INS	4	caactttagc[]ttcaggaaca	2	0.0016	1228
GL172855	1216629_1216628	INS	6	caactttagc[]ttcaggaaca	4	0.0032	1228
GL172855	1216629_1216630	DEL	2	caactttagc[tt]caggaacacc	2	0.0016	1228
GL172855	1216629_1216636	DEL	8	caactttagc[ttcaggaa]caccctagaa	2	0.0016	1228
GL172855	1216631_1216630	INS	1	actttagctt[]caggaacacc	2	0.0016	1228
GL172855	1216631_1216630	INS	11	actttagctt[]caggaacacc	2	0.0016	1228
GL172855	1216633_1216632	INS	1	tttagcttca[]ggaacaccct	2	0.0016	1228
GL172855	1216634_1216634	DEL	1	ttagcttcag[g]aacaccctag	2	0.0016	1228
GL172855	1216636_1216638	DEL	3	agcttcagga[aca]ccctagaagg	2	0.0016	1228
GL172855	1216637_1216636	INS	4	gcttcaggaa[]caccctagaa	4	0.0032	1228
GL172855	1216646_1216647	DEL	2	acaccctaga[ag]gtaatggggc	2	0.0016	1228
Tyr_g5 - sample 5
Mutagenesis efficiency for tyr_g5 is 0.7743 (621 readpairs with indel(s) versus 181 readpairs without indel(s))
Chromosome	Positions	Type	Length	FlankingSequence (+ strand)	AbsoluteFrequency	RelativeFrequency	NrOfReads
GL172855	1216593_1216632	DEL	40	aacaaattac[gaaacggagcccatggatcggtcggccaactttagcttca]ggaacaccct	2	0.0012	1604
GL172855	1216597_1216631	DEL	35	aattacgaaa[cggagcccatggatcggtcggccaactttagcttc]aggaacaccc	2	0.0012	1604
GL172855	1216598_1216625	DEL	28	attacgaaac[ggagcccatggatcggtcggccaacttt]agcttcagga	2	0.0012	1604
GL172855	1216600_1216625	DEL	26	tacgaaacgg[agcccatggatcggtcggccaacttt]agcttcagga	2	0.0012	1604
GL172855	1216601_1216601	DEL	1	acgaaacgga[g]cccatggatc	2	0.0012	1604
GL172855	1216605_1216604	INS	5	aacggagccc[]atggatcggt	2	0.0012	1604
GL172855	1216606_1216623	DEL	18	acggagccca[tggatcggtcggccaact]ttagcttcag	12	0.0074	1604
GL172855	1216607_1216626	DEL	20	cggagcccat[ggatcggtcggccaacttta]gcttcaggaa	2	0.0012	1604
GL172855	1216607_1216632	DEL	26	cggagcccat[ggatcggtcggccaactttagcttca]ggaacaccct	2	0.0012	1604
GL172855	1216610_1216624	DEL	15	agcccatgga[tcggtcggccaactt]tagcttcagg	4	0.0024	1604
GL172855	1216610_1216629	DEL	20	agcccatgga[tcggtcggccaactttagct]tcaggaacac	4	0.0024	1604
GL172855	1216611_1216613	DEL	3	gcccatggat[cgg]tcggccaact	4	0.0024	1604
GL172855	1216611_1216638	DEL	28	gcccatggat[cggtcggccaactttagcttcaggaaca]ccctagaagg	2	0.0012	1604
GL172855	1216612_1216621	DEL	10	cccatggatc[ggtcggccaa]ctttagcttc	2	0.0012	1604
GL172855	1216612_1216625	DEL	14	cccatggatc[ggtcggccaacttt]agcttcagga	2	0.0012	1604
GL172855	1216612_1216632	DEL	21	cccatggatc[ggtcggccaactttagcttca]ggaacaccct	2	0.0012	1604
GL172855	1216612_1216646	DEL	35	cccatggatc[ggtcggccaactttagcttcaggaacaccctagaa]ggtaatgggg	6	0.0037	1604
GL172855	1216613_1216623	DEL	11	ccatggatcg[gtcggccaact]ttagcttcag	2	0.0012	1604
GL172855	1216613_1216626	DEL	14	ccatggatcg[gtcggccaacttta]gcttcaggaa	58	0.0361	1604
GL172855	1216614_1216623	DEL	10	catggatcgg[tcggccaact]ttagcttcag	174	0.1084	1604
GL172855	1216614_1216624	DEL	11	catggatcgg[tcggccaactt]tagcttcagg	4	0.0024	1604
GL172855	1216614_1216628	DEL	15	catggatcgg[tcggccaactttagc]ttcaggaaca	4	0.0024	1604
GL172855	1216614_1216629	DEL	16	catggatcgg[tcggccaactttagct]tcaggaacac	6	0.0037	1604
GL172855	1216614_1216639	DEL	26	catggatcgg[tcggccaactttagcttcaggaacac]cctagaaggt	2	0.0012	1604
GL172855	1216615_1216627	DEL	13	atggatcggt[cggccaactttag]cttcaggaac	2	0.0012	1604
GL172855	1216616_1216615	INS	1	tggatcggtc[]ggccaacttt	4	0.0024	1604
GL172855	1216616_1216625	DEL	10	tggatcggtc[ggccaacttt]agcttcagga	2	0.0012	1604
GL172855	1216616_1216632	DEL	17	tggatcggtc[ggccaactttagcttca]ggaacaccct	4	0.0024	1604
GL172855	1216616_1216633	DEL	18	tggatcggtc[ggccaactttagcttcag]gaacacccta	16	0.0099	1604
GL172855	1216616_1216652	DEL	37	tggatcggtc[ggccaactttagcttcaggaacaccctagaaggtaat]ggggcatggg	2	0.0012	1604
GL172855	1216616_1216654	DEL	39	tggatcggtc[ggccaactttagcttcaggaacaccctagaaggtaatgg]ggcatgggtt	2	0.0012	1604
GL172855	1216617_1216620	DEL	4	ggatcggtcg[gcca]actttagctt	2	0.0012	1604
GL172855	1216617_1216626	DEL	10	ggatcggtcg[gccaacttta]gcttcaggaa	218	0.1359	1604
GL172855	1216617_1216643	DEL	27	ggatcggtcg[gccaactttagcttcaggaacacccta]gaaggtaatg	2	0.0012	1604
GL172855	1216618_1216618	DEL	1	gatcggtcgg[c]caactttagc	2	0.0012	1604
GL172855	1216618_1216619	DEL	2	gatcggtcgg[cc]aactttagct	50	0.0311	1604
GL172855	1216618_1216623	DEL	6	gatcggtcgg[ccaact]ttagcttcag	6	0.0037	1604
GL172855	1216618_1216624	DEL	7	gatcggtcgg[ccaactt]tagcttcagg	2	0.0012	1604
GL172855	1216618_1216626	DEL	9	gatcggtcgg[ccaacttta]gcttcaggaa	2	0.0012	1604
GL172855	1216618_1216628	DEL	11	gatcggtcgg[ccaactttagc]ttcaggaaca	2	0.0012	1604
GL172855	1216619_1216618	INS	3	atcggtcggc[]caactttagc	2	0.0012	1604
GL172855	1216619_1216621	DEL	3	atcggtcggc[caa]ctttagcttc	4	0.0024	1604
GL172855	1216619_1216626	DEL	8	atcggtcggc[caacttta]gcttcaggaa	4	0.0024	1604
GL172855	1216619_1216630	DEL	12	atcggtcggc[caactttagctt]caggaacacc	46	0.0286	1604
GL172855	1216620_1216619	INS	3	tcggtcggcc[]aactttagct	4	0.0024	1604
GL172855	1216620_1216623	DEL	4	tcggtcggcc[aact]ttagcttcag	2	0.0012	1604
GL172855	1216620_1216625	DEL	6	tcggtcggcc[aacttt]agcttcagga	40	0.0249	1604
GL172855	1216620_1216626	DEL	7	tcggtcggcc[aacttta]gcttcaggaa	2	0.0012	1604
GL172855	1216620_1216630	DEL	11	tcggtcggcc[aactttagctt]caggaacacc	4	0.0024	1604
GL172855	1216620_1216632	DEL	13	tcggtcggcc[aactttagcttca]ggaacaccct	2	0.0012	1604
GL172855	1216620_1216634	DEL	15	tcggtcggcc[aactttagcttcagg]aacaccctag	16	0.0099	1604
GL172855	1216620_1216642	DEL	23	tcggtcggcc[aactttagcttcaggaacaccct]agaaggtaat	6	0.0037	1604
GL172855	1216620_1216650	DEL	31	tcggtcggcc[aactttagcttcaggaacaccctagaaggta]atggggcatg	2	0.0012	1604
GL172855	1216621_1216623	DEL	3	cggtcggcca[act]ttagcttcag	8	0.0049	1604
GL172855	1216621_1216624	DEL	4	cggtcggcca[actt]tagcttcagg	8	0.0049	1604
GL172855	1216621_1216625	DEL	5	cggtcggcca[acttt]agcttcagga	16	0.0099	1604
GL172855	1216621_1216641	DEL	21	cggtcggcca[actttagcttcaggaacaccc]tagaaggtaa	2	0.0012	1604
GL172855	1216622_1216621	INS	10	ggtcggccaa[]ctttagcttc	2	0.0012	1604
GL172855	1216622_1216621	INS	2	ggtcggccaa[]ctttagcttc	4	0.0024	1604
GL172855	1216622_1216621	INS	4	ggtcggccaa[]ctttagcttc	2	0.0012	1604
GL172855	1216622_1216627	DEL	6	ggtcggccaa[ctttag]cttcaggaac	180	0.1122	1604
GL172855	1216622_1216640	DEL	19	ggtcggccaa[ctttagcttcaggaacacc]ctagaaggta	42	0.0261	1604
GL172855	1216623_1216622	INS	1	gtcggccaac[]tttagcttca	10	0.0062	1604
GL172855	1216623_1216622	INS	10	gtcggccaac[]tttagcttca	2	0.0012	1604
GL172855	1216623_1216622	INS	25	gtcggccaac[]tttagcttca	2	0.0012	1604
GL172855	1216623_1216622	INS	3	gtcggccaac[]tttagcttca	8	0.0049	1604
GL172855	1216623_1216622	INS	5	gtcggccaac[]tttagcttca	2	0.0012	1604
GL172855	1216623_1216623	DEL	1	gtcggccaac[t]ttagcttcag	118	0.0735	1604
GL172855	1216623_1216624	DEL	2	gtcggccaac[tt]tagcttcagg	50	0.0311	1604
GL172855	1216623_1216625	DEL	3	gtcggccaac[ttt]agcttcagga	6	0.0037	1604
GL172855	1216623_1216634	DEL	12	gtcggccaac[tttagcttcagg]aacaccctag	2	0.0012	1604
GL172855	1216623_1216651	DEL	29	gtcggccaac[tttagcttcaggaacaccctagaaggtaa]tggggcatgg	2	0.0012	1604
GL172855	1216624_1216623	INS	10	tcggccaact[]ttagcttcag	2	0.0012	1604
GL172855	1216624_1216623	INS	11	tcggccaact[]ttagcttcag	2	0.0012	1604
GL172855	1216624_1216623	INS	16	tcggccaact[]ttagcttcag	2	0.0012	1604
GL172855	1216624_1216623	INS	3	tcggccaact[]ttagcttcag	2	0.0012	1604
GL172855	1216624_1216623	INS	6	tcggccaact[]ttagcttcag	4	0.0024	1604
GL172855	1216624_1216626	DEL	3	tcggccaact[tta]gcttcaggaa	2	0.0012	1604
GL172855	1216624_1216628	DEL	5	tcggccaact[ttagc]ttcaggaaca	6	0.0037	1604
GL172855	1216624_1216631	DEL	8	tcggccaact[ttagcttc]aggaacaccc	2	0.0012	1604
GL172855	1216624_1216632	DEL	9	tcggccaact[ttagcttca]ggaacaccct	2	0.0012	1604
GL172855	1216625_1216624	INS	10	cggccaactt[]tagcttcagg	2	0.0012	1604
GL172855	1216625_1216624	INS	4	cggccaactt[]tagcttcagg	2	0.0012	1604
GL172855	1216625_1216624	INS	6	cggccaactt[]tagcttcagg	4	0.0024	1604
GL172855	1216626_1216627	DEL	2	ggccaacttt[ag]cttcaggaac	4	0.0024	1604
GL172855	1216626_1216630	DEL	5	ggccaacttt[agctt]caggaacacc	2	0.0012	1604
GL172855	1216626_1216631	DEL	6	ggccaacttt[agcttc]aggaacaccc	2	0.0012	1604
GL172855	1216627_1216626	INS	5	gccaacttta[]gcttcaggaa	2	0.0012	1604
GL172855	1216627_1216628	DEL	2	gccaacttta[gc]ttcaggaaca	4	0.0024	1604
GL172855	1216627_1216631	DEL	5	gccaacttta[gcttc]aggaacaccc	2	0.0012	1604
GL172855	1216630_1216629	INS	6	aactttagct[]tcaggaacac	4	0.0024	1604
GL172855	1216635_1216635	DEL	1	tagcttcagg[a]acaccctaga	2	0.0012	1604
GL172855	1216636_1216635	INS	14	agcttcagga[]acaccctaga	2	0.0012	1604
GL172855	1216636_1216635	INS	6	agcttcagga[]acaccctaga	2	0.0012	1604
GL172855	1216637_1216639	DEL	3	gcttcaggaa[cac]cctagaaggt	16	0.0099	1604
GL172855	1216637_1216640	DEL	4	gcttcaggaa[cacc]ctagaaggta	2	0.0012	1604
GL172855	1216645_1216644	INS	3	aacaccctag[]aaggtaatgg	2	0.0012	1604
GL172855	1216647_1216646	INS	1	caccctagaa[]ggtaatgggg	2	0.0012	1604
GL172855	1216647_1216647	DEL	1	caccctagaa[g]gtaatggggc	2	0.0012	1604
Tyr_g5 - sample 6
Mutagenesis efficiency for tyr_g5 is 0.6443 (2147 readpairs with indel(s) versus 1185 readpairs without indel(s))
Chromosome	Positions	Type	Length	FlankingSequence (+ strand)	AbsoluteFrequency	RelativeFrequency	NrOfReads
GL172855	1216570_1216623	DEL	54	gaagttgagc[tgtgtctgtcattaacaaattacgaaacggagcccatggatcggtcggccaact]ttagcttcag	2	0.0003	6664
GL172855	1216581_1216606	DEL	26	gtgtctgtca[ttaacaaattacgaaacggagcccat]ggatcggtcg	2	0.0003	6664
GL172855	1216581_1216623	DEL	43	gtgtctgtca[ttaacaaattacgaaacggagcccatggatcggtcggccaact]ttagcttcag	30	0.0045	6664
GL172855	1216587_1216625	DEL	39	gtcattaaca[aattacgaaacggagcccatggatcggtcggccaacttt]agcttcagga	2	0.0003	6664
GL172855	1216589_1216623	DEL	35	cattaacaaa[ttacgaaacggagcccatggatcggtcggccaact]ttagcttcag	2	0.0003	6664
GL172855	1216593_1216643	DEL	51	aacaaattac[gaaacggagcccatggatcggtcggccaactttagcttcaggaacacccta]gaaggtaatg	2	0.0003	6664
GL172855	1216594_1216621	DEL	28	acaaattacg[aaacggagcccatggatcggtcggccaa]ctttagcttc	2	0.0003	6664
GL172855	1216594_1216631	DEL	38	acaaattacg[aaacggagcccatggatcggtcggccaactttagcttc]aggaacaccc	4	0.0006	6664
GL172855	1216596_1216625	DEL	30	aaattacgaa[acggagcccatggatcggtcggccaacttt]agcttcagga	10	0.0015	6664
GL172855	1216598_1216632	DEL	35	attacgaaac[ggagcccatggatcggtcggccaactttagcttca]ggaacaccct	2	0.0003	6664
GL172855	1216599_1216598	INS	17	ttacgaaacg[]gagcccatgg	2	0.0003	6664
GL172855	1216599_1216600	DEL	2	ttacgaaacg[ga]gcccatggat	2	0.0003	6664
GL172855	1216599_1216632	DEL	34	ttacgaaacg[gagcccatggatcggtcggccaactttagcttca]ggaacaccct	6	0.0009	6664
GL172855	1216600_1216625	DEL	26	tacgaaacgg[agcccatggatcggtcggccaacttt]agcttcagga	2	0.0003	6664
GL172855	1216602_1216638	DEL	37	cgaaacggag[cccatggatcggtcggccaactttagcttcaggaaca]ccctagaagg	2	0.0003	6664
GL172855	1216603_1216621	DEL	19	gaaacggagc[ccatggatcggtcggccaa]ctttagcttc	2	0.0003	6664
GL172855	1216606_1216605	INS	3	acggagccca[]tggatcggtc	2	0.0003	6664
GL172855	1216606_1216624	DEL	19	acggagccca[tggatcggtcggccaactt]tagcttcagg	2	0.0003	6664
GL172855	1216607_1216632	DEL	26	cggagcccat[ggatcggtcggccaactttagcttca]ggaacaccct	14	0.0021	6664
GL172855	1216608_1216626	DEL	19	ggagcccatg[gatcggtcggccaacttta]gcttcaggaa	12	0.0018	6664
GL172855	1216609_1216615	DEL	7	gagcccatgg[atcggtc]ggccaacttt	12	0.0018	6664
GL172855	1216609_1216628	DEL	20	gagcccatgg[atcggtcggccaactttagc]ttcaggaaca	6	0.0009	6664
GL172855	1216609_1216650	DEL	42	gagcccatgg[atcggtcggccaactttagcttcaggaacaccctagaaggta]atggggcatg	2	0.0003	6664
GL172855	1216610_1216623	DEL	14	agcccatgga[tcggtcggccaact]ttagcttcag	2	0.0003	6664
GL172855	1216610_1216624	DEL	15	agcccatgga[tcggtcggccaactt]tagcttcagg	4	0.0006	6664
GL172855	1216610_1216628	DEL	19	agcccatgga[tcggtcggccaactttagc]ttcaggaaca	2	0.0003	6664
GL172855	1216610_1216629	DEL	20	agcccatgga[tcggtcggccaactttagct]tcaggaacac	30	0.0045	6664
GL172855	1216610_1216641	DEL	32	agcccatgga[tcggtcggccaactttagcttcaggaacaccc]tagaaggtaa	2	0.0003	6664
GL172855	1216611_1216636	DEL	26	gcccatggat[cggtcggccaactttagcttcaggaa]caccctagaa	4	0.0006	6664
GL172855	1216611_1216641	DEL	31	gcccatggat[cggtcggccaactttagcttcaggaacaccc]tagaaggtaa	2	0.0003	6664
GL172855	1216611_1216651	DEL	41	gcccatggat[cggtcggccaactttagcttcaggaacaccctagaaggtaa]tggggcatgg	2	0.0003	6664
GL172855	1216612_1216612	DEL	1	cccatggatc[g]gtcggccaac	2	0.0003	6664
GL172855	1216612_1216614	DEL	3	cccatggatc[ggt]cggccaactt	2	0.0003	6664
GL172855	1216612_1216625	DEL	14	cccatggatc[ggtcggccaacttt]agcttcagga	4	0.0006	6664
GL172855	1216612_1216626	DEL	15	cccatggatc[ggtcggccaacttta]gcttcaggaa	22	0.0033	6664
GL172855	1216612_1216630	DEL	19	cccatggatc[ggtcggccaactttagctt]caggaacacc	4	0.0006	6664
GL172855	1216612_1216632	DEL	21	cccatggatc[ggtcggccaactttagcttca]ggaacaccct	6	0.0009	6664
GL172855	1216612_1216652	DEL	41	cccatggatc[ggtcggccaactttagcttcaggaacaccctagaaggtaat]ggggcatggg	6	0.0009	6664
GL172855	1216613_1216614	DEL	2	ccatggatcg[gt]cggccaactt	10	0.0015	6664
GL172855	1216613_1216622	DEL	10	ccatggatcg[gtcggccaac]tttagcttca	2	0.0003	6664
GL172855	1216613_1216623	DEL	11	ccatggatcg[gtcggccaact]ttagcttcag	2	0.0003	6664
GL172855	1216613_1216628	DEL	16	ccatggatcg[gtcggccaactttagc]ttcaggaaca	6	0.0009	6664
GL172855	1216613_1216632	DEL	20	ccatggatcg[gtcggccaactttagcttca]ggaacaccct	18	0.0027	6664
GL172855	1216613_1216652	DEL	40	ccatggatcg[gtcggccaactttagcttcaggaacaccctagaaggtaat]ggggcatggg	2	0.0003	6664
GL172855	1216614_1216615	DEL	2	catggatcgg[tc]ggccaacttt	2	0.0003	6664
GL172855	1216614_1216619	DEL	6	catggatcgg[tcggcc]aactttagct	2	0.0003	6664
GL172855	1216614_1216621	DEL	8	catggatcgg[tcggccaa]ctttagcttc	2	0.0003	6664
GL172855	1216614_1216622	DEL	9	catggatcgg[tcggccaac]tttagcttca	44	0.0066	6664
GL172855	1216614_1216623	DEL	10	catggatcgg[tcggccaact]ttagcttcag	26	0.0039	6664
GL172855	1216614_1216624	DEL	11	catggatcgg[tcggccaactt]tagcttcagg	62	0.0093	6664
GL172855	1216614_1216628	DEL	15	catggatcgg[tcggccaactttagc]ttcaggaaca	14	0.0021	6664
GL172855	1216614_1216629	DEL	16	catggatcgg[tcggccaactttagct]tcaggaacac	48	0.0072	6664
GL172855	1216614_1216641	DEL	28	catggatcgg[tcggccaactttagcttcaggaacaccc]tagaaggtaa	2	0.0003	6664
GL172855	1216615_1216614	INS	2	atggatcggt[]cggccaactt	2	0.0003	6664
GL172855	1216615_1216617	DEL	3	atggatcggt[cgg]ccaactttag	6	0.0009	6664
GL172855	1216615_1216621	DEL	7	atggatcggt[cggccaa]ctttagcttc	4	0.0006	6664
GL172855	1216615_1216622	DEL	8	atggatcggt[cggccaac]tttagcttca	2	0.0003	6664
GL172855	1216615_1216636	DEL	22	atggatcggt[cggccaactttagcttcaggaa]caccctagaa	4	0.0006	6664
GL172855	1216616_1216623	DEL	8	tggatcggtc[ggccaact]ttagcttcag	2	0.0003	6664
GL172855	1216616_1216624	DEL	9	tggatcggtc[ggccaactt]tagcttcagg	2	0.0003	6664
GL172855	1216616_1216625	DEL	10	tggatcggtc[ggccaacttt]agcttcagga	22	0.0033	6664
GL172855	1216616_1216626	DEL	11	tggatcggtc[ggccaacttta]gcttcaggaa	28	0.0042	6664
GL172855	1216616_1216627	DEL	12	tggatcggtc[ggccaactttag]cttcaggaac	2	0.0003	6664
GL172855	1216616_1216632	DEL	17	tggatcggtc[ggccaactttagcttca]ggaacaccct	32	0.0048	6664
GL172855	1216616_1216635	DEL	20	tggatcggtc[ggccaactttagcttcagga]acaccctaga	2	0.0003	6664
GL172855	1216616_1216646	DEL	31	tggatcggtc[ggccaactttagcttcaggaacaccctagaa]ggtaatgggg	4	0.0006	6664
GL172855	1216616_1216654	DEL	39	tggatcggtc[ggccaactttagcttcaggaacaccctagaaggtaatgg]ggcatgggtt	2	0.0003	6664
GL172855	1216617_1216623	DEL	7	ggatcggtcg[gccaact]ttagcttcag	10	0.0015	6664
GL172855	1216617_1216626	DEL	10	ggatcggtcg[gccaacttta]gcttcaggaa	268	0.0402	6664
GL172855	1216617_1216632	DEL	16	ggatcggtcg[gccaactttagcttca]ggaacaccct	2	0.0003	6664
GL172855	1216618_1216617	INS	2	gatcggtcgg[]ccaactttag	38	0.0057	6664
GL172855	1216618_1216617	INS	3	gatcggtcgg[]ccaactttag	2	0.0003	6664
GL172855	1216618_1216617	INS	9	gatcggtcgg[]ccaactttag	4	0.0006	6664
GL172855	1216618_1216620	DEL	3	gatcggtcgg[cca]actttagctt	4	0.0006	6664
GL172855	1216618_1216621	DEL	4	gatcggtcgg[ccaa]ctttagcttc	8	0.0012	6664
GL172855	1216618_1216622	DEL	5	gatcggtcgg[ccaac]tttagcttca	14	0.0021	6664
GL172855	1216618_1216623	DEL	6	gatcggtcgg[ccaact]ttagcttcag	54	0.0081	6664
GL172855	1216618_1216628	DEL	11	gatcggtcgg[ccaactttagc]ttcaggaaca	4	0.0006	6664
GL172855	1216618_1216629	DEL	12	gatcggtcgg[ccaactttagct]tcaggaacac	16	0.0024	6664
GL172855	1216618_1216632	DEL	15	gatcggtcgg[ccaactttagcttca]ggaacaccct	6	0.0009	6664
GL172855	1216618_1216638	DEL	21	gatcggtcgg[ccaactttagcttcaggaaca]ccctagaagg	10	0.0015	6664
GL172855	1216618_1216639	DEL	22	gatcggtcgg[ccaactttagcttcaggaacac]cctagaaggt	6	0.0009	6664
GL172855	1216619_1216618	INS	15	atcggtcggc[]caactttagc	2	0.0003	6664
GL172855	1216619_1216618	INS	2	atcggtcggc[]caactttagc	10	0.0015	6664
GL172855	1216619_1216618	INS	3	atcggtcggc[]caactttagc	2	0.0003	6664
GL172855	1216619_1216618	INS	9	atcggtcggc[]caactttagc	10	0.0015	6664
GL172855	1216619_1216623	DEL	5	atcggtcggc[caact]ttagcttcag	2	0.0003	6664
GL172855	1216619_1216624	DEL	6	atcggtcggc[caactt]tagcttcagg	6	0.0009	6664
GL172855	1216619_1216627	DEL	9	atcggtcggc[caactttag]cttcaggaac	12	0.0018	6664
GL172855	1216619_1216630	DEL	12	atcggtcggc[caactttagctt]caggaacacc	78	0.0117	6664
GL172855	1216619_1216636	DEL	18	atcggtcggc[caactttagcttcaggaa]caccctagaa	4	0.0006	6664
GL172855	1216619_1216670	DEL	52	atcggtcggc[caactttagcttcaggaacaccctagaaggtaatggggcatgggttgctcta]caatatccgt	2	0.0003	6664
GL172855	1216620_1216619	INS	1	tcggtcggcc[]aactttagct	2	0.0003	6664
GL172855	1216620_1216619	INS	16	tcggtcggcc[]aactttagct	2	0.0003	6664
GL172855	1216620_1216619	INS	18	tcggtcggcc[]aactttagct	2	0.0003	6664
GL172855	1216620_1216619	INS	2	tcggtcggcc[]aactttagct	2	0.0003	6664
GL172855	1216620_1216619	INS	26	tcggtcggcc[]aactttagct	2	0.0003	6664
GL172855	1216620_1216619	INS	3	tcggtcggcc[]aactttagct	10	0.0015	6664
GL172855	1216620_1216620	DEL	1	tcggtcggcc[a]actttagctt	4	0.0006	6664
GL172855	1216620_1216621	DEL	2	tcggtcggcc[aa]ctttagcttc	12	0.0018	6664
GL172855	1216620_1216623	DEL	4	tcggtcggcc[aact]ttagcttcag	30	0.0045	6664
GL172855	1216620_1216624	DEL	5	tcggtcggcc[aactt]tagcttcagg	4	0.0006	6664
GL172855	1216620_1216625	DEL	6	tcggtcggcc[aacttt]agcttcagga	108	0.0162	6664
GL172855	1216620_1216626	DEL	7	tcggtcggcc[aacttta]gcttcaggaa	4	0.0006	6664
GL172855	1216620_1216627	DEL	8	tcggtcggcc[aactttag]cttcaggaac	2	0.0003	6664
GL172855	1216620_1216629	DEL	10	tcggtcggcc[aactttagct]tcaggaacac	2	0.0003	6664
GL172855	1216620_1216632	DEL	13	tcggtcggcc[aactttagcttca]ggaacaccct	2	0.0003	6664
GL172855	1216620_1216634	DEL	15	tcggtcggcc[aactttagcttcagg]aacaccctag	40	0.006	6664
GL172855	1216620_1216644	DEL	25	tcggtcggcc[aactttagcttcaggaacaccctag]aaggtaatgg	4	0.0006	6664
GL172855	1216620_1216654	DEL	35	tcggtcggcc[aactttagcttcaggaacaccctagaaggtaatgg]ggcatgggtt	4	0.0006	6664
GL172855	1216621_1216620	INS	2	cggtcggcca[]actttagctt	268	0.0402	6664
GL172855	1216621_1216620	INS	6	cggtcggcca[]actttagctt	18	0.0027	6664
GL172855	1216621_1216623	DEL	3	cggtcggcca[act]ttagcttcag	10	0.0015	6664
GL172855	1216621_1216624	DEL	4	cggtcggcca[actt]tagcttcagg	2	0.0003	6664
GL172855	1216621_1216625	DEL	5	cggtcggcca[acttt]agcttcagga	500	0.075	6664
GL172855	1216621_1216631	DEL	11	cggtcggcca[actttagcttc]aggaacaccc	2	0.0003	6664
GL172855	1216622_1216621	INS	1	ggtcggccaa[]ctttagcttc	2	0.0003	6664
GL172855	1216622_1216621	INS	12	ggtcggccaa[]ctttagcttc	4	0.0006	6664
GL172855	1216622_1216621	INS	3	ggtcggccaa[]ctttagcttc	2	0.0003	6664
GL172855	1216622_1216621	INS	32	ggtcggccaa[]ctttagcttc	12	0.0018	6664
GL172855	1216622_1216621	INS	5	ggtcggccaa[]ctttagcttc	6	0.0009	6664
GL172855	1216622_1216621	INS	6	ggtcggccaa[]ctttagcttc	2	0.0003	6664
GL172855	1216622_1216622	DEL	1	ggtcggccaa[c]tttagcttca	2	0.0003	6664
GL172855	1216622_1216623	DEL	2	ggtcggccaa[ct]ttagcttcag	50	0.0075	6664
GL172855	1216622_1216624	DEL	3	ggtcggccaa[ctt]tagcttcagg	6	0.0009	6664
GL172855	1216622_1216625	DEL	4	ggtcggccaa[cttt]agcttcagga	38	0.0057	6664
GL172855	1216622_1216626	DEL	5	ggtcggccaa[cttta]gcttcaggaa	4	0.0006	6664
GL172855	1216622_1216627	DEL	6	ggtcggccaa[ctttag]cttcaggaac	1020	0.153	6664
GL172855	1216622_1216629	DEL	8	ggtcggccaa[ctttagct]tcaggaacac	2	0.0003	6664
GL172855	1216622_1216630	DEL	9	ggtcggccaa[ctttagctt]caggaacacc	32	0.0048	6664
GL172855	1216622_1216639	DEL	18	ggtcggccaa[ctttagcttcaggaacac]cctagaaggt	10	0.0015	6664
GL172855	1216622_1216640	DEL	19	ggtcggccaa[ctttagcttcaggaacacc]ctagaaggta	8	0.0012	6664
GL172855	1216622_1216653	DEL	32	ggtcggccaa[ctttagcttcaggaacaccctagaaggtaatg]gggcatgggt	8	0.0012	6664
GL172855	1216622_1216667	DEL	46	ggtcggccaa[ctttagcttcaggaacaccctagaaggtaatggggcatgggttgct]ctacaatatc	2	0.0003	6664
GL172855	1216622_1216680	DEL	59	ggtcggccaa[ctttagcttcaggaacaccctagaaggtaatggggcatgggttgctctacaatatccgt]ctctctgaga	2	0.0003	6664
GL172855	1216623_1216622	INS	1	gtcggccaac[]tttagcttca	22	0.0033	6664
GL172855	1216623_1216622	INS	11	gtcggccaac[]tttagcttca	2	0.0003	6664
GL172855	1216623_1216622	INS	2	gtcggccaac[]tttagcttca	2	0.0003	6664
GL172855	1216623_1216622	INS	23	gtcggccaac[]tttagcttca	2	0.0003	6664
GL172855	1216623_1216622	INS	3	gtcggccaac[]tttagcttca	6	0.0009	6664
GL172855	1216623_1216622	INS	5	gtcggccaac[]tttagcttca	2	0.0003	6664
GL172855	1216623_1216622	INS	6	gtcggccaac[]tttagcttca	12	0.0018	6664
GL172855	1216623_1216623	DEL	1	gtcggccaac[t]ttagcttcag	342	0.0513	6664
GL172855	1216623_1216624	DEL	2	gtcggccaac[tt]tagcttcagg	312	0.0468	6664
GL172855	1216623_1216625	DEL	3	gtcggccaac[ttt]agcttcagga	12	0.0018	6664
GL172855	1216623_1216627	DEL	5	gtcggccaac[tttag]cttcaggaac	10	0.0015	6664
GL172855	1216623_1216632	DEL	10	gtcggccaac[tttagcttca]ggaacaccct	28	0.0042	6664
GL172855	1216623_1216636	DEL	14	gtcggccaac[tttagcttcaggaa]caccctagaa	4	0.0006	6664
GL172855	1216624_1216623	INS	1	tcggccaact[]ttagcttcag	42	0.0063	6664
GL172855	1216624_1216623	INS	12	tcggccaact[]ttagcttcag	18	0.0027	6664
GL172855	1216624_1216623	INS	14	tcggccaact[]ttagcttcag	2	0.0003	6664
GL172855	1216624_1216623	INS	2	tcggccaact[]ttagcttcag	16	0.0024	6664
GL172855	1216624_1216623	INS	3	tcggccaact[]ttagcttcag	2	0.0003	6664
GL172855	1216624_1216623	INS	4	tcggccaact[]ttagcttcag	14	0.0021	6664
GL172855	1216624_1216623	INS	5	tcggccaact[]ttagcttcag	10	0.0015	6664
GL172855	1216624_1216623	INS	6	tcggccaact[]ttagcttcag	12	0.0018	6664
GL172855	1216624_1216623	INS	9	tcggccaact[]ttagcttcag	10	0.0015	6664
GL172855	1216624_1216626	DEL	3	tcggccaact[tta]gcttcaggaa	2	0.0003	6664
GL172855	1216624_1216631	DEL	8	tcggccaact[ttagcttc]aggaacaccc	2	0.0003	6664
GL172855	1216624_1216632	DEL	9	tcggccaact[ttagcttca]ggaacaccct	6	0.0009	6664
GL172855	1216624_1216641	DEL	18	tcggccaact[ttagcttcaggaacaccc]tagaaggtaa	6	0.0009	6664
GL172855	1216625_1216624	INS	14	cggccaactt[]tagcttcagg	2	0.0003	6664
GL172855	1216625_1216624	INS	2	cggccaactt[]tagcttcagg	6	0.0009	6664
GL172855	1216625_1216624	INS	6	cggccaactt[]tagcttcagg	4	0.0006	6664
GL172855	1216625_1216626	DEL	2	cggccaactt[ta]gcttcaggaa	4	0.0006	6664
GL172855	1216625_1216627	DEL	3	cggccaactt[tag]cttcaggaac	4	0.0006	6664
GL172855	1216625_1216630	DEL	6	cggccaactt[tagctt]caggaacacc	2	0.0003	6664
GL172855	1216625_1216631	DEL	7	cggccaactt[tagcttc]aggaacaccc	4	0.0006	6664
GL172855	1216625_1216632	DEL	8	cggccaactt[tagcttca]ggaacaccct	2	0.0003	6664
GL172855	1216626_1216625	INS	3	ggccaacttt[]agcttcagga	2	0.0003	6664
GL172855	1216626_1216628	DEL	3	ggccaacttt[agc]ttcaggaaca	20	0.003	6664
GL172855	1216626_1216631	DEL	6	ggccaacttt[agcttc]aggaacaccc	6	0.0009	6664
GL172855	1216627_1216626	INS	1	gccaacttta[]gcttcaggaa	2	0.0003	6664
GL172855	1216627_1216626	INS	15	gccaacttta[]gcttcaggaa	8	0.0012	6664
GL172855	1216627_1216630	DEL	4	gccaacttta[gctt]caggaacacc	4	0.0006	6664
GL172855	1216628_1216627	INS	10	ccaactttag[]cttcaggaac	2	0.0003	6664
GL172855	1216628_1216627	INS	3	ccaactttag[]cttcaggaac	18	0.0027	6664
GL172855	1216628_1216629	DEL	2	ccaactttag[ct]tcaggaacac	10	0.0015	6664
GL172855	1216628_1216632	DEL	5	ccaactttag[cttca]ggaacaccct	2	0.0003	6664
GL172855	1216629_1216629	DEL	1	caactttagc[t]tcaggaacac	8	0.0012	6664
GL172855	1216629_1216630	DEL	2	caactttagc[tt]caggaacacc	4	0.0006	6664
GL172855	1216629_1216638	DEL	10	caactttagc[ttcaggaaca]ccctagaagg	4	0.0006	6664
GL172855	1216630_1216633	DEL	4	aactttagct[tcag]gaacacccta	4	0.0006	6664
GL172855	1216630_1216644	DEL	15	aactttagct[tcaggaacaccctag]aaggtaatgg	2	0.0003	6664
GL172855	1216631_1216630	INS	4	actttagctt[]caggaacacc	2	0.0003	6664
GL172855	1216631_1216630	INS	8	actttagctt[]caggaacacc	2	0.0003	6664
GL172855	1216631_1216631	DEL	1	actttagctt[c]aggaacaccc	2	0.0003	6664
GL172855	1216631_1216639	DEL	9	actttagctt[caggaacac]cctagaaggt	8	0.0012	6664
GL172855	1216632_1216634	DEL	3	ctttagcttc[agg]aacaccctag	2	0.0003	6664
GL172855	1216634_1216633	INS	5	ttagcttcag[]gaacacccta	4	0.0006	6664
GL172855	1216634_1216642	DEL	9	ttagcttcag[gaacaccct]agaaggtaat	2	0.0003	6664
GL172855	1216637_1216638	DEL	2	gcttcaggaa[ca]ccctagaagg	4	0.0006	6664
GL172855	1216638_1216637	INS	1	cttcaggaac[]accctagaag	2	0.0003	6664
GL172855	1216638_1216637	INS	2	cttcaggaac[]accctagaag	2	0.0003	6664
GL172855	1216639_1216643	DEL	5	ttcaggaaca[cccta]gaaggtaatg	2	0.0003	6664
GL172855	1216639_1216644	DEL	6	ttcaggaaca[ccctag]aaggtaatgg	2	0.0003	6664
GL172855	1216640_1216659	DEL	20	tcaggaacac[cctagaaggtaatggggcat]gggttgctct	2	0.0003	6664
GL172855	1216643_1216648	DEL	6	ggaacaccct[agaagg]taatggggca	2	0.0003	6664
GL172855	1216644_1216645	DEL	2	gaacacccta[ga]aggtaatggg	2	0.0003	6664
GL172855	1216645_1216644	INS	1	aacaccctag[]aaggtaatgg	4	0.0006	6664
GL172855	1216645_1216654	DEL	10	aacaccctag[aaggtaatgg]ggcatgggtt	2	0.0003	6664
GL172855	1216646_1216646	DEL	1	acaccctaga[a]ggtaatgggg	2	0.0003	6664
GL172855	1216647_1216646	INS	1	caccctagaa[]ggtaatgggg	2	0.0003	6664
GL172855	1216647_1216647	DEL	1	caccctagaa[g]gtaatggggc	2	0.0003	6664
GL172855	1216648_1216652	DEL	5	accctagaag[gtaat]ggggcatggg	2	0.0003	6664

## Sheet: F
Supplementary Table 3: Genotyping by PCR amplification, sequencing (MiSeq) and BATCH-GE analysis
Sheet F - tyr_g6
Tyr_g6 - sample 1
Mutagenesis efficiency for tyr_g6 is 0.7666 (115 readpairs with indel(s) versus 35 readpairs without indel(s))
Chromosome	Positions	Type	Length	FlankingSequence (+ strand)	AbsoluteFrequency	RelativeFrequency	NrOfReads
GL172855	1216478_1216477	INS	2	ggatcctatg[]caatggtacc	4	0.0133	300
GL172855	1216486_1216513	DEL	28	tgcaatggta[ccggggaagggcccctgttcagaaatcc]tggtggccac	4	0.0133	300
GL172855	1216488_1216488	DEL	1	caatggtacc[g]gggaagggcc	2	0.0066	300
GL172855	1216491_1216517	DEL	27	tggtaccggg[gaagggcccctgttcagaaatcctggt]ggccacgatc	2	0.0066	300
GL172855	1216491_1216533	DEL	43	tggtaccggg[gaagggcccctgttcagaaatcctggtggccacgatcggagca]gaaccccccg	6	0.02	300
GL172855	1216492_1216501	DEL	10	ggtaccgggg[aagggcccct]gttcagaaat	2	0.0066	300
GL172855	1216495_1216494	INS	1	accggggaag[]ggcccctgtt	2	0.0066	300
GL172855	1216495_1216514	DEL	20	accggggaag[ggcccctgttcagaaatcct]ggtggccacg	2	0.0066	300
GL172855	1216495_1216517	DEL	23	accggggaag[ggcccctgttcagaaatcctggt]ggccacgatc	4	0.0133	300
GL172855	1216497_1216498	DEL	2	cggggaaggg[cc]cctgttcaga	2	0.0066	300
GL172855	1216497_1216508	DEL	12	cggggaaggg[cccctgttcaga]aatcctggtg	2	0.0066	300
GL172855	1216498_1216510	DEL	13	ggggaagggc[ccctgttcagaaa]tcctggtggc	2	0.0066	300
GL172855	1216499_1216498	INS	3	gggaagggcc[]cctgttcaga	2	0.0066	300
GL172855	1216499_1216511	DEL	13	gggaagggcc[cctgttcagaaat]cctggtggcc	48	0.16	300
GL172855	1216499_1216519	DEL	21	gggaagggcc[cctgttcagaaatcctggtgg]ccacgatcgg	2	0.0066	300
GL172855	1216500_1216511	DEL	12	ggaagggccc[ctgttcagaaat]cctggtggcc	4	0.0133	300
GL172855	1216501_1216516	DEL	16	gaagggcccc[tgttcagaaatcctgg]tggccacgat	6	0.02	300
GL172855	1216502_1216514	DEL	13	aagggcccct[gttcagaaatcct]ggtggccacg	2	0.0066	300
GL172855	1216502_1216515	DEL	14	aagggcccct[gttcagaaatcctg]gtggccacga	4	0.0133	300
GL172855	1216502_1216516	DEL	15	aagggcccct[gttcagaaatcctgg]tggccacgat	2	0.0066	300
GL172855	1216503_1216502	INS	10	agggcccctg[]ttcagaaatc	2	0.0066	300
GL172855	1216503_1216509	DEL	7	agggcccctg[ttcagaa]atcctggtgg	2	0.0066	300
GL172855	1216503_1216510	DEL	8	agggcccctg[ttcagaaa]tcctggtggc	6	0.02	300
GL172855	1216503_1216511	DEL	9	agggcccctg[ttcagaaat]cctggtggcc	2	0.0066	300
GL172855	1216504_1216510	DEL	7	gggcccctgt[tcagaaa]tcctggtggc	46	0.1533	300
GL172855	1216504_1216516	DEL	13	gggcccctgt[tcagaaatcctgg]tggccacgat	2	0.0066	300
GL172855	1216505_1216506	DEL	2	ggcccctgtt[ca]gaaatcctgg	2	0.0066	300
GL172855	1216505_1216509	DEL	5	ggcccctgtt[cagaa]atcctggtgg	4	0.0133	300
GL172855	1216505_1216531	DEL	27	ggcccctgtt[cagaaatcctggtggccacgatcggag]cagaaccccc	6	0.02	300
GL172855	1216506_1216509	DEL	4	gcccctgttc[agaa]atcctggtgg	2	0.0066	300
GL172855	1216506_1216511	DEL	6	gcccctgttc[agaaat]cctggtggcc	2	0.0066	300
GL172855	1216507_1216506	INS	1	cccctgttca[]gaaatcctgg	4	0.0133	300
GL172855	1216507_1216507	DEL	1	cccctgttca[g]aaatcctggt	4	0.0133	300
GL172855	1216507_1216513	DEL	7	cccctgttca[gaaatcc]tggtggccac	2	0.0066	300
GL172855	1216507_1216514	DEL	8	cccctgttca[gaaatcct]ggtggccacg	2	0.0066	300
GL172855	1216507_1216515	DEL	9	cccctgttca[gaaatcctg]gtggccacga	4	0.0133	300
GL172855	1216507_1216528	DEL	22	cccctgttca[gaaatcctggtggccacgatcg]gagcagaacc	2	0.0066	300
GL172855	1216508_1216507	INS	1	ccctgttcag[]aaatcctggt	4	0.0133	300
GL172855	1216508_1216507	INS	25	ccctgttcag[]aaatcctggt	4	0.0133	300
GL172855	1216508_1216507	INS	3	ccctgttcag[]aaatcctggt	2	0.0066	300
GL172855	1216508_1216509	DEL	2	ccctgttcag[aa]atcctggtgg	12	0.04	300
GL172855	1216508_1216510	DEL	3	ccctgttcag[aaa]tcctggtggc	2	0.0066	300
GL172855	1216509_1216511	DEL	3	cctgttcaga[aat]cctggtggcc	2	0.0066	300
GL172855	1216509_1216518	DEL	10	cctgttcaga[aatcctggtg]gccacgatcg	2	0.0066	300
GL172855	1216510_1216514	DEL	5	ctgttcagaa[atcct]ggtggccacg	4	0.0133	300
GL172855	1216511_1216510	INS	1	tgttcagaaa[]tcctggtggc	2	0.0066	300
GL172855	1216511_1216510	INS	5	tgttcagaaa[]tcctggtggc	2	0.0066	300
GL172855	1216511_1216511	DEL	1	tgttcagaaa[t]cctggtggcc	2	0.0066	300
GL172855	1216511_1216512	DEL	2	tgttcagaaa[tc]ctggtggcca	4	0.0133	300
GL172855	1216511_1216515	DEL	5	tgttcagaaa[tcctg]gtggccacga	2	0.0066	300
GL172855	1216513_1216535	DEL	23	ttcagaaatc[ctggtggccacgatcggagcaga]accccccgat	2	0.0066	300
GL172855	1216514_1216513	INS	9	tcagaaatcc[]tggtggccac	2	0.0066	300
GL172855	1216515_1216529	DEL	15	cagaaatcct[ggtggccacgatcgg]agcagaaccc	2	0.0066	300
GL172855	1216516_1216515	INS	34	agaaatcctg[]gtggccacga	4	0.0133	300
GL172855	1216518_1216520	DEL	3	aaatcctggt[ggc]cacgatcgga	2	0.0066	300
GL172855	1216522_1216528	DEL	7	cctggtggcc[acgatcg]gagcagaacc	2	0.0066	300
Tyr_g6 - sample 2
Mutagenesis efficiency for tyr_g6 is 0.8832 (242 readpairs with indel(s) versus 32 readpairs without indel(s))
Chromosome	Positions	Type	Length	FlankingSequence (+ strand)	AbsoluteFrequency	RelativeFrequency	NrOfReads
GL172855	1216481_1216513	DEL	33	tcctatgcaa[tggtaccggggaagggcccctgttcagaaatcc]tggtggccac	2	0.0036	548
GL172855	1216484_1216508	DEL	25	tatgcaatgg[taccggggaagggcccctgttcaga]aatcctggtg	2	0.0036	548
GL172855	1216486_1216486	DEL	1	tgcaatggta[c]cggggaaggg	2	0.0036	548
GL172855	1216486_1216520	DEL	35	tgcaatggta[ccggggaagggcccctgttcagaaatcctggtggc]cacgatcgga	2	0.0036	548
GL172855	1216488_1216514	DEL	27	caatggtacc[ggggaagggcccctgttcagaaatcct]ggtggccacg	2	0.0036	548
GL172855	1216488_1216515	DEL	28	caatggtacc[ggggaagggcccctgttcagaaatcctg]gtggccacga	2	0.0036	548
GL172855	1216489_1216509	DEL	21	aatggtaccg[gggaagggcccctgttcagaa]atcctggtgg	2	0.0036	548
GL172855	1216490_1216500	DEL	11	atggtaccgg[ggaagggcccc]tgttcagaaa	2	0.0036	548
GL172855	1216490_1216514	DEL	25	atggtaccgg[ggaagggcccctgttcagaaatcct]ggtggccacg	2	0.0036	548
GL172855	1216491_1216511	DEL	21	tggtaccggg[gaagggcccctgttcagaaat]cctggtggcc	2	0.0036	548
GL172855	1216491_1216514	DEL	24	tggtaccggg[gaagggcccctgttcagaaatcct]ggtggccacg	4	0.0072	548
GL172855	1216491_1216517	DEL	27	tggtaccggg[gaagggcccctgttcagaaatcctggt]ggccacgatc	2	0.0036	548
GL172855	1216492_1216508	DEL	17	ggtaccgggg[aagggcccctgttcaga]aatcctggtg	2	0.0036	548
GL172855	1216492_1216510	DEL	19	ggtaccgggg[aagggcccctgttcagaaa]tcctggtggc	4	0.0072	548
GL172855	1216492_1216513	DEL	22	ggtaccgggg[aagggcccctgttcagaaatcc]tggtggccac	2	0.0036	548
GL172855	1216493_1216511	DEL	19	gtaccgggga[agggcccctgttcagaaat]cctggtggcc	2	0.0036	548
GL172855	1216493_1216521	DEL	29	gtaccgggga[agggcccctgttcagaaatcctggtggcc]acgatcggag	2	0.0036	548
GL172855	1216494_1216514	DEL	21	taccggggaa[gggcccctgttcagaaatcct]ggtggccacg	2	0.0036	548
GL172855	1216495_1216517	DEL	23	accggggaag[ggcccctgttcagaaatcctggt]ggccacgatc	16	0.0291	548
GL172855	1216495_1216527	DEL	33	accggggaag[ggcccctgttcagaaatcctggtggccacgatc]ggagcagaac	2	0.0036	548
GL172855	1216497_1216496	INS	9	cggggaaggg[]cccctgttca	2	0.0036	548
GL172855	1216497_1216511	DEL	15	cggggaaggg[cccctgttcagaaat]cctggtggcc	4	0.0072	548
GL172855	1216497_1216522	DEL	26	cggggaaggg[cccctgttcagaaatcctggtggcca]cgatcggagc	2	0.0036	548
GL172855	1216497_1216536	DEL	40	cggggaaggg[cccctgttcagaaatcctggtggccacgatcggagcagaa]ccccccgatt	2	0.0036	548
GL172855	1216497_1216538	DEL	42	cggggaaggg[cccctgttcagaaatcctggtggccacgatcggagcagaacc]ccccgattgc	2	0.0036	548
GL172855	1216498_1216511	DEL	14	ggggaagggc[ccctgttcagaaat]cctggtggcc	4	0.0072	548
GL172855	1216499_1216511	DEL	13	gggaagggcc[cctgttcagaaat]cctggtggcc	104	0.1897	548
GL172855	1216500_1216506	DEL	7	ggaagggccc[ctgttca]gaaatcctgg	2	0.0036	548
GL172855	1216500_1216510	DEL	11	ggaagggccc[ctgttcagaaa]tcctggtggc	4	0.0072	548
GL172855	1216500_1216511	DEL	12	ggaagggccc[ctgttcagaaat]cctggtggcc	6	0.0109	548
GL172855	1216500_1216522	DEL	23	ggaagggccc[ctgttcagaaatcctggtggcca]cgatcggagc	2	0.0036	548
GL172855	1216501_1216500	INS	1	gaagggcccc[]tgttcagaaa	2	0.0036	548
GL172855	1216501_1216507	DEL	7	gaagggcccc[tgttcag]aaatcctggt	2	0.0036	548
GL172855	1216502_1216502	DEL	1	aagggcccct[g]ttcagaaatc	2	0.0036	548
GL172855	1216503_1216510	DEL	8	agggcccctg[ttcagaaa]tcctggtggc	14	0.0255	548
GL172855	1216503_1216511	DEL	9	agggcccctg[ttcagaaat]cctggtggcc	2	0.0036	548
GL172855	1216503_1216513	DEL	11	agggcccctg[ttcagaaatcc]tggtggccac	8	0.0145	548
GL172855	1216503_1216544	DEL	42	agggcccctg[ttcagaaatcctggtggccacgatcggagcagaaccccccga]ttgcctacaa	2	0.0036	548
GL172855	1216504_1216503	INS	1	gggcccctgt[]tcagaaatcc	2	0.0036	548
GL172855	1216504_1216509	DEL	6	gggcccctgt[tcagaa]atcctggtgg	2	0.0036	548
GL172855	1216504_1216510	DEL	7	gggcccctgt[tcagaaa]tcctggtggc	88	0.1605	548
GL172855	1216504_1216513	DEL	10	gggcccctgt[tcagaaatcc]tggtggccac	8	0.0145	548
GL172855	1216504_1216516	DEL	13	gggcccctgt[tcagaaatcctgg]tggccacgat	8	0.0145	548
GL172855	1216504_1216525	DEL	22	gggcccctgt[tcagaaatcctggtggccacga]tcggagcaga	2	0.0036	548
GL172855	1216505_1216510	DEL	6	ggcccctgtt[cagaaa]tcctggtggc	2	0.0036	548
GL172855	1216505_1216511	DEL	7	ggcccctgtt[cagaaat]cctggtggcc	2	0.0036	548
GL172855	1216505_1216512	DEL	8	ggcccctgtt[cagaaatc]ctggtggcca	4	0.0072	548
GL172855	1216505_1216518	DEL	14	ggcccctgtt[cagaaatcctggtg]gccacgatcg	2	0.0036	548
GL172855	1216505_1216520	DEL	16	ggcccctgtt[cagaaatcctggtggc]cacgatcgga	6	0.0109	548
GL172855	1216506_1216505	INS	2	gcccctgttc[]agaaatcctg	4	0.0072	548
GL172855	1216506_1216505	INS	3	gcccctgttc[]agaaatcctg	2	0.0036	548
GL172855	1216506_1216506	DEL	1	gcccctgttc[a]gaaatcctgg	2	0.0036	548
GL172855	1216506_1216508	DEL	3	gcccctgttc[aga]aatcctggtg	2	0.0036	548
GL172855	1216506_1216509	DEL	4	gcccctgttc[agaa]atcctggtgg	4	0.0072	548
GL172855	1216506_1216510	DEL	5	gcccctgttc[agaaa]tcctggtggc	6	0.0109	548
GL172855	1216506_1216516	DEL	11	gcccctgttc[agaaatcctgg]tggccacgat	2	0.0036	548
GL172855	1216507_1216506	INS	1	cccctgttca[]gaaatcctgg	2	0.0036	548
GL172855	1216507_1216506	INS	11	cccctgttca[]gaaatcctgg	4	0.0072	548
GL172855	1216507_1216506	INS	6	cccctgttca[]gaaatcctgg	2	0.0036	548
GL172855	1216507_1216511	DEL	5	cccctgttca[gaaat]cctggtggcc	2	0.0036	548
GL172855	1216507_1216512	DEL	6	cccctgttca[gaaatc]ctggtggcca	2	0.0036	548
GL172855	1216507_1216513	DEL	7	cccctgttca[gaaatcc]tggtggccac	6	0.0109	548
GL172855	1216507_1216514	DEL	8	cccctgttca[gaaatcct]ggtggccacg	4	0.0072	548
GL172855	1216507_1216515	DEL	9	cccctgttca[gaaatcctg]gtggccacga	2	0.0036	548
GL172855	1216507_1216523	DEL	17	cccctgttca[gaaatcctggtggccac]gatcggagca	4	0.0072	548
GL172855	1216508_1216507	INS	1	ccctgttcag[]aaatcctggt	4	0.0072	548
GL172855	1216508_1216508	DEL	1	ccctgttcag[a]aatcctggtg	2	0.0036	548
GL172855	1216508_1216509	DEL	2	ccctgttcag[aa]atcctggtgg	8	0.0145	548
GL172855	1216508_1216510	DEL	3	ccctgttcag[aaa]tcctggtggc	4	0.0072	548
GL172855	1216508_1216512	DEL	5	ccctgttcag[aaatc]ctggtggcca	2	0.0036	548
GL172855	1216508_1216513	DEL	6	ccctgttcag[aaatcc]tggtggccac	2	0.0036	548
GL172855	1216508_1216514	DEL	7	ccctgttcag[aaatcct]ggtggccacg	8	0.0145	548
GL172855	1216509_1216508	INS	9	cctgttcaga[]aatcctggtg	4	0.0072	548
GL172855	1216509_1216511	DEL	3	cctgttcaga[aat]cctggtggcc	2	0.0036	548
GL172855	1216509_1216513	DEL	5	cctgttcaga[aatcc]tggtggccac	2	0.0036	548
GL172855	1216509_1216518	DEL	10	cctgttcaga[aatcctggtg]gccacgatcg	4	0.0072	548
GL172855	1216509_1216534	DEL	26	cctgttcaga[aatcctggtggccacgatcggagcag]aaccccccga	2	0.0036	548
GL172855	1216510_1216509	INS	8	ctgttcagaa[]atcctggtgg	2	0.0036	548
GL172855	1216510_1216509	INS	9	ctgttcagaa[]atcctggtgg	2	0.0036	548
GL172855	1216510_1216512	DEL	3	ctgttcagaa[atc]ctggtggcca	2	0.0036	548
GL172855	1216510_1216513	DEL	4	ctgttcagaa[atcc]tggtggccac	2	0.0036	548
GL172855	1216510_1216514	DEL	5	ctgttcagaa[atcct]ggtggccacg	2	0.0036	548
GL172855	1216510_1216516	DEL	7	ctgttcagaa[atcctgg]tggccacgat	4	0.0072	548
GL172855	1216511_1216510	INS	2	tgttcagaaa[]tcctggtggc	2	0.0036	548
GL172855	1216511_1216510	INS	4	tgttcagaaa[]tcctggtggc	6	0.0109	548
GL172855	1216511_1216510	INS	8	tgttcagaaa[]tcctggtggc	2	0.0036	548
GL172855	1216511_1216512	DEL	2	tgttcagaaa[tc]ctggtggcca	10	0.0182	548
GL172855	1216511_1216513	DEL	3	tgttcagaaa[tcc]tggtggccac	2	0.0036	548
GL172855	1216513_1216512	INS	8	ttcagaaatc[]ctggtggcca	2	0.0036	548
GL172855	1216513_1216515	DEL	3	ttcagaaatc[ctg]gtggccacga	2	0.0036	548
GL172855	1216513_1216535	DEL	23	ttcagaaatc[ctggtggccacgatcggagcaga]accccccgat	2	0.0036	548
GL172855	1216514_1216540	DEL	27	tcagaaatcc[tggtggccacgatcggagcagaacccc]ccgattgcct	2	0.0036	548
GL172855	1216516_1216515	INS	25	agaaatcctg[]gtggccacga	6	0.0109	548
GL172855	1216516_1216517	DEL	2	agaaatcctg[gt]ggccacgatc	2	0.0036	548
GL172855	1216517_1216519	DEL	3	gaaatcctgg[tgg]ccacgatcgg	2	0.0036	548
GL172855	1216517_1216526	DEL	10	gaaatcctgg[tggccacgat]cggagcagaa	2	0.0036	548
GL172855	1216518_1216536	DEL	19	aaatcctggt[ggccacgatcggagcagaa]ccccccgatt	2	0.0036	548
GL172855	1216519_1216519	DEL	1	aatcctggtg[g]ccacgatcgg	2	0.0036	548
GL172855	1216521_1216522	DEL	2	tcctggtggc[ca]cgatcggagc	4	0.0072	548
GL172855	1216522_1216531	DEL	10	cctggtggcc[acgatcggag]cagaaccccc	2	0.0036	548
GL172855	1216523_1216527	DEL	5	ctggtggcca[cgatc]ggagcagaac	4	0.0072	548
GL172855	1216528_1216528	DEL	1	ggccacgatc[g]gagcagaacc	2	0.0036	548
GL172855	1216528_1216550	DEL	23	ggccacgatc[ggagcagaaccccccgattgcct]acaacagctg	2	0.0036	548
GL172855	1216535_1216543	DEL	9	atcggagcag[aaccccccg]attgcctaca	2	0.0036	548
Tyr_g6 - sample 3
Mutagenesis efficiency for tyr_g6 is 0.7730 (344 readpairs with indel(s) versus 101 readpairs without indel(s))
Chromosome	Positions	Type	Length	FlankingSequence (+ strand)	AbsoluteFrequency	RelativeFrequency	NrOfReads
GL172855	1216479_1216478	INS	13	gatcctatgc[]aatggtaccg	2	0.0022	890
GL172855	1216481_1216513	DEL	33	tcctatgcaa[tggtaccggggaagggcccctgttcagaaatcc]tggtggccac	2	0.0022	890
GL172855	1216482_1216481	INS	13	cctatgcaat[]ggtaccgggg	4	0.0044	890
GL172855	1216484_1216509	DEL	26	tatgcaatgg[taccggggaagggcccctgttcagaa]atcctggtgg	2	0.0022	890
GL172855	1216484_1216510	DEL	27	tatgcaatgg[taccggggaagggcccctgttcagaaa]tcctggtggc	2	0.0022	890
GL172855	1216485_1216510	DEL	26	atgcaatggt[accggggaagggcccctgttcagaaa]tcctggtggc	6	0.0067	890
GL172855	1216486_1216494	DEL	9	tgcaatggta[ccggggaag]ggcccctgtt	6	0.0067	890
GL172855	1216486_1216511	DEL	26	tgcaatggta[ccggggaagggcccctgttcagaaat]cctggtggcc	2	0.0022	890
GL172855	1216488_1216514	DEL	27	caatggtacc[ggggaagggcccctgttcagaaatcct]ggtggccacg	4	0.0044	890
GL172855	1216488_1216518	DEL	31	caatggtacc[ggggaagggcccctgttcagaaatcctggtg]gccacgatcg	8	0.0089	890
GL172855	1216489_1216514	DEL	26	aatggtaccg[gggaagggcccctgttcagaaatcct]ggtggccacg	6	0.0067	890
GL172855	1216490_1216514	DEL	25	atggtaccgg[ggaagggcccctgttcagaaatcct]ggtggccacg	8	0.0089	890
GL172855	1216491_1216523	DEL	33	tggtaccggg[gaagggcccctgttcagaaatcctggtggccac]gatcggagca	2	0.0022	890
GL172855	1216491_1216533	DEL	43	tggtaccggg[gaagggcccctgttcagaaatcctggtggccacgatcggagca]gaaccccccg	4	0.0044	890
GL172855	1216492_1216491	INS	3	ggtaccgggg[]aagggcccct	2	0.0022	890
GL172855	1216494_1216515	DEL	22	taccggggaa[gggcccctgttcagaaatcctg]gtggccacga	4	0.0044	890
GL172855	1216494_1216516	DEL	23	taccggggaa[gggcccctgttcagaaatcctgg]tggccacgat	2	0.0022	890
GL172855	1216494_1216517	DEL	24	taccggggaa[gggcccctgttcagaaatcctggt]ggccacgatc	2	0.0022	890
GL172855	1216495_1216511	DEL	17	accggggaag[ggcccctgttcagaaat]cctggtggcc	2	0.0022	890
GL172855	1216495_1216517	DEL	23	accggggaag[ggcccctgttcagaaatcctggt]ggccacgatc	24	0.0269	890
GL172855	1216497_1216496	INS	1	cggggaaggg[]cccctgttca	2	0.0022	890
GL172855	1216497_1216509	DEL	13	cggggaaggg[cccctgttcagaa]atcctggtgg	2	0.0022	890
GL172855	1216497_1216511	DEL	15	cggggaaggg[cccctgttcagaaat]cctggtggcc	8	0.0089	890
GL172855	1216497_1216526	DEL	30	cggggaaggg[cccctgttcagaaatcctggtggccacgat]cggagcagaa	2	0.0022	890
GL172855	1216497_1216536	DEL	40	cggggaaggg[cccctgttcagaaatcctggtggccacgatcggagcagaa]ccccccgatt	14	0.0157	890
GL172855	1216498_1216508	DEL	11	ggggaagggc[ccctgttcaga]aatcctggtg	6	0.0067	890
GL172855	1216498_1216510	DEL	13	ggggaagggc[ccctgttcagaaa]tcctggtggc	4	0.0044	890
GL172855	1216498_1216511	DEL	14	ggggaagggc[ccctgttcagaaat]cctggtggcc	2	0.0022	890
GL172855	1216498_1216526	DEL	29	ggggaagggc[ccctgttcagaaatcctggtggccacgat]cggagcagaa	2	0.0022	890
GL172855	1216499_1216511	DEL	13	gggaagggcc[cctgttcagaaat]cctggtggcc	150	0.1685	890
GL172855	1216499_1216519	DEL	21	gggaagggcc[cctgttcagaaatcctggtgg]ccacgatcgg	2	0.0022	890
GL172855	1216500_1216517	DEL	18	ggaagggccc[ctgttcagaaatcctggt]ggccacgatc	2	0.0022	890
GL172855	1216500_1216522	DEL	23	ggaagggccc[ctgttcagaaatcctggtggcca]cgatcggagc	4	0.0044	890
GL172855	1216501_1216500	INS	1	gaagggcccc[]tgttcagaaa	4	0.0044	890
GL172855	1216501_1216508	DEL	8	gaagggcccc[tgttcaga]aatcctggtg	2	0.0022	890
GL172855	1216501_1216510	DEL	10	gaagggcccc[tgttcagaaa]tcctggtggc	2	0.0022	890
GL172855	1216501_1216516	DEL	16	gaagggcccc[tgttcagaaatcctgg]tggccacgat	46	0.0516	890
GL172855	1216502_1216501	INS	2	aagggcccct[]gttcagaaat	2	0.0022	890
GL172855	1216502_1216515	DEL	14	aagggcccct[gttcagaaatcctg]gtggccacga	6	0.0067	890
GL172855	1216503_1216502	INS	2	agggcccctg[]ttcagaaatc	2	0.0022	890
GL172855	1216503_1216510	DEL	8	agggcccctg[ttcagaaa]tcctggtggc	12	0.0134	890
GL172855	1216504_1216503	INS	9	gggcccctgt[]tcagaaatcc	2	0.0022	890
GL172855	1216504_1216505	DEL	2	gggcccctgt[tc]agaaatcctg	4	0.0044	890
GL172855	1216504_1216506	DEL	3	gggcccctgt[tca]gaaatcctgg	2	0.0022	890
GL172855	1216504_1216509	DEL	6	gggcccctgt[tcagaa]atcctggtgg	4	0.0044	890
GL172855	1216504_1216510	DEL	7	gggcccctgt[tcagaaa]tcctggtggc	84	0.0943	890
GL172855	1216504_1216516	DEL	13	gggcccctgt[tcagaaatcctgg]tggccacgat	22	0.0247	890
GL172855	1216504_1216525	DEL	22	gggcccctgt[tcagaaatcctggtggccacga]tcggagcaga	2	0.0022	890
GL172855	1216505_1216511	DEL	7	ggcccctgtt[cagaaat]cctggtggcc	4	0.0044	890
GL172855	1216505_1216512	DEL	8	ggcccctgtt[cagaaatc]ctggtggcca	4	0.0044	890
GL172855	1216505_1216518	DEL	14	ggcccctgtt[cagaaatcctggtg]gccacgatcg	2	0.0022	890
GL172855	1216505_1216520	DEL	16	ggcccctgtt[cagaaatcctggtggc]cacgatcgga	14	0.0157	890
GL172855	1216505_1216531	DEL	27	ggcccctgtt[cagaaatcctggtggccacgatcggag]cagaaccccc	4	0.0044	890
GL172855	1216506_1216511	DEL	6	gcccctgttc[agaaat]cctggtggcc	4	0.0044	890
GL172855	1216506_1216512	DEL	7	gcccctgttc[agaaatc]ctggtggcca	2	0.0022	890
GL172855	1216506_1216515	DEL	10	gcccctgttc[agaaatcctg]gtggccacga	6	0.0067	890
GL172855	1216507_1216506	INS	1	cccctgttca[]gaaatcctgg	8	0.0089	890
GL172855	1216507_1216506	INS	2	cccctgttca[]gaaatcctgg	6	0.0067	890
GL172855	1216507_1216506	INS	5	cccctgttca[]gaaatcctgg	2	0.0022	890
GL172855	1216507_1216513	DEL	7	cccctgttca[gaaatcc]tggtggccac	2	0.0022	890
GL172855	1216507_1216514	DEL	8	cccctgttca[gaaatcct]ggtggccacg	14	0.0157	890
GL172855	1216507_1216517	DEL	11	cccctgttca[gaaatcctggt]ggccacgatc	2	0.0022	890
GL172855	1216507_1216523	DEL	17	cccctgttca[gaaatcctggtggccac]gatcggagca	4	0.0044	890
GL172855	1216507_1216565	DEL	59	cccctgttca[gaaatcctggtggccacgatcggagcagaaccccccgattgcctacaacagctgaagtt]gagctgtgtc	2	0.0022	890
GL172855	1216508_1216507	INS	1	ccctgttcag[]aaatcctggt	8	0.0089	890
GL172855	1216508_1216507	INS	4	ccctgttcag[]aaatcctggt	2	0.0022	890
GL172855	1216508_1216507	INS	8	ccctgttcag[]aaatcctggt	2	0.0022	890
GL172855	1216508_1216508	DEL	1	ccctgttcag[a]aatcctggtg	12	0.0134	890
GL172855	1216508_1216509	DEL	2	ccctgttcag[aa]atcctggtgg	8	0.0089	890
GL172855	1216508_1216510	DEL	3	ccctgttcag[aaa]tcctggtggc	2	0.0022	890
GL172855	1216508_1216511	DEL	4	ccctgttcag[aaat]cctggtggcc	2	0.0022	890
GL172855	1216508_1216514	DEL	7	ccctgttcag[aaatcct]ggtggccacg	6	0.0067	890
GL172855	1216508_1216517	DEL	10	ccctgttcag[aaatcctggt]ggccacgatc	2	0.0022	890
GL172855	1216509_1216508	INS	1	cctgttcaga[]aatcctggtg	2	0.0022	890
GL172855	1216509_1216508	INS	12	cctgttcaga[]aatcctggtg	2	0.0022	890
GL172855	1216509_1216510	DEL	2	cctgttcaga[aa]tcctggtggc	4	0.0044	890
GL172855	1216509_1216513	DEL	5	cctgttcaga[aatcc]tggtggccac	18	0.0202	890
GL172855	1216509_1216514	DEL	6	cctgttcaga[aatcct]ggtggccacg	4	0.0044	890
GL172855	1216509_1216516	DEL	8	cctgttcaga[aatcctgg]tggccacgat	2	0.0022	890
GL172855	1216509_1216534	DEL	26	cctgttcaga[aatcctggtggccacgatcggagcag]aaccccccga	2	0.0022	890
GL172855	1216509_1216552	DEL	44	cctgttcaga[aatcctggtggccacgatcggagcagaaccccccgattgcctac]aacagctgaa	4	0.0044	890
GL172855	1216510_1216509	INS	1	ctgttcagaa[]atcctggtgg	2	0.0022	890
GL172855	1216510_1216509	INS	4	ctgttcagaa[]atcctggtgg	2	0.0022	890
GL172855	1216510_1216518	DEL	9	ctgttcagaa[atcctggtg]gccacgatcg	2	0.0022	890
GL172855	1216510_1216521	DEL	12	ctgttcagaa[atcctggtggcc]acgatcggag	2	0.0022	890
GL172855	1216510_1216526	DEL	17	ctgttcagaa[atcctggtggccacgat]cggagcagaa	2	0.0022	890
GL172855	1216511_1216510	INS	11	tgttcagaaa[]tcctggtggc	2	0.0022	890
GL172855	1216511_1216510	INS	3	tgttcagaaa[]tcctggtggc	2	0.0022	890
GL172855	1216511_1216510	INS	6	tgttcagaaa[]tcctggtggc	8	0.0089	890
GL172855	1216511_1216510	INS	9	tgttcagaaa[]tcctggtggc	6	0.0067	890
GL172855	1216511_1216512	DEL	2	tgttcagaaa[tc]ctggtggcca	16	0.0179	890
GL172855	1216511_1216513	DEL	3	tgttcagaaa[tcc]tggtggccac	2	0.0022	890
GL172855	1216511_1216519	DEL	9	tgttcagaaa[tcctggtgg]ccacgatcgg	2	0.0022	890
GL172855	1216511_1216528	DEL	18	tgttcagaaa[tcctggtggccacgatcg]gagcagaacc	4	0.0044	890
GL172855	1216511_1216537	DEL	27	tgttcagaaa[tcctggtggccacgatcggagcagaac]cccccgattg	2	0.0022	890
GL172855	1216512_1216524	DEL	13	gttcagaaat[cctggtggccacg]atcggagcag	2	0.0022	890
GL172855	1216513_1216517	DEL	5	ttcagaaatc[ctggt]ggccacgatc	4	0.0044	890
GL172855	1216514_1216513	INS	2	tcagaaatcc[]tggtggccac	2	0.0022	890
GL172855	1216514_1216513	INS	3	tcagaaatcc[]tggtggccac	2	0.0022	890
GL172855	1216514_1216515	DEL	2	tcagaaatcc[tg]gtggccacga	2	0.0022	890
GL172855	1216514_1216516	DEL	3	tcagaaatcc[tgg]tggccacgat	2	0.0022	890
GL172855	1216514_1216517	DEL	4	tcagaaatcc[tggt]ggccacgatc	2	0.0022	890
GL172855	1216515_1216519	DEL	5	cagaaatcct[ggtgg]ccacgatcgg	2	0.0022	890
GL172855	1216517_1216516	INS	1	gaaatcctgg[]tggccacgat	2	0.0022	890
GL172855	1216517_1216516	INS	6	gaaatcctgg[]tggccacgat	2	0.0022	890
GL172855	1216517_1216523	DEL	7	gaaatcctgg[tggccac]gatcggagca	4	0.0044	890
GL172855	1216518_1216517	INS	5	aaatcctggt[]ggccacgatc	4	0.0044	890
GL172855	1216518_1216527	DEL	10	aaatcctggt[ggccacgatc]ggagcagaac	2	0.0022	890
GL172855	1216521_1216522	DEL	2	tcctggtggc[ca]cgatcggagc	2	0.0022	890
GL172855	1216523_1216538	DEL	16	ctggtggcca[cgatcggagcagaacc]ccccgattgc	2	0.0022	890
GL172855	1216524_1216523	INS	10	tggtggccac[]gatcggagca	22	0.0247	890
GL172855	1216524_1216530	DEL	7	tggtggccac[gatcgga]gcagaacccc	2	0.0022	890
GL172855	1216527_1216528	DEL	2	tggccacgat[cg]gagcagaacc	2	0.0022	890
GL172855	1216530_1216529	INS	1	ccacgatcgg[]agcagaaccc	2	0.0022	890
GL172855	1216531_1216531	DEL	1	cacgatcgga[g]cagaaccccc	2	0.0022	890
GL172855	1216532_1216540	DEL	9	acgatcggag[cagaacccc]ccgattgcct	2	0.0022	890
GL172855	1216534_1216546	DEL	13	gatcggagca[gaaccccccgatt]gcctacaaca	2	0.0022	890
GL172855	1216537_1216543	DEL	7	cggagcagaa[ccccccg]attgcctaca	4	0.0044	890
GL172855	1216538_1216541	DEL	4	ggagcagaac[cccc]cgattgccta	2	0.0022	890
GL172855	1216538_1216550	DEL	13	ggagcagaac[cccccgattgcct]acaacagctg	2	0.0022	890
GL172855	1216548_1216552	DEL	5	cccccgattg[cctac]aacagctgaa	4	0.0044	890
Tyr_g6 - sample 4
Mutagenesis efficiency for tyr_g6 is 0.7397 (324 readpairs with indel(s) versus 114 readpairs without indel(s))
Chromosome	Positions	Type	Length	FlankingSequence (+ strand)	AbsoluteFrequency	RelativeFrequency	NrOfReads
GL172855	1216481_1216513	DEL	33	tcctatgcaa[tggtaccggggaagggcccctgttcagaaatcc]tggtggccac	4	0.0045	876
GL172855	1216486_1216511	DEL	26	tgcaatggta[ccggggaagggcccctgttcagaaat]cctggtggcc	6	0.0068	876
GL172855	1216488_1216510	DEL	23	caatggtacc[ggggaagggcccctgttcagaaa]tcctggtggc	2	0.0022	876
GL172855	1216488_1216517	DEL	30	caatggtacc[ggggaagggcccctgttcagaaatcctggt]ggccacgatc	2	0.0022	876
GL172855	1216488_1216518	DEL	31	caatggtacc[ggggaagggcccctgttcagaaatcctggtg]gccacgatcg	4	0.0045	876
GL172855	1216489_1216493	DEL	5	aatggtaccg[gggaa]gggcccctgt	4	0.0045	876
GL172855	1216489_1216514	DEL	26	aatggtaccg[gggaagggcccctgttcagaaatcct]ggtggccacg	8	0.0091	876
GL172855	1216490_1216489	INS	4	atggtaccgg[]ggaagggccc	6	0.0068	876
GL172855	1216490_1216514	DEL	25	atggtaccgg[ggaagggcccctgttcagaaatcct]ggtggccacg	2	0.0022	876
GL172855	1216490_1216517	DEL	28	atggtaccgg[ggaagggcccctgttcagaaatcctggt]ggccacgatc	4	0.0045	876
GL172855	1216491_1216513	DEL	23	tggtaccggg[gaagggcccctgttcagaaatcc]tggtggccac	2	0.0022	876
GL172855	1216492_1216510	DEL	19	ggtaccgggg[aagggcccctgttcagaaa]tcctggtggc	2	0.0022	876
GL172855	1216494_1216511	DEL	18	taccggggaa[gggcccctgttcagaaat]cctggtggcc	2	0.0022	876
GL172855	1216494_1216514	DEL	21	taccggggaa[gggcccctgttcagaaatcct]ggtggccacg	10	0.0114	876
GL172855	1216494_1216515	DEL	22	taccggggaa[gggcccctgttcagaaatcctg]gtggccacga	2	0.0022	876
GL172855	1216494_1216517	DEL	24	taccggggaa[gggcccctgttcagaaatcctggt]ggccacgatc	2	0.0022	876
GL172855	1216495_1216494	INS	2	accggggaag[]ggcccctgtt	2	0.0022	876
GL172855	1216495_1216517	DEL	23	accggggaag[ggcccctgttcagaaatcctggt]ggccacgatc	16	0.0182	876
GL172855	1216496_1216509	DEL	14	ccggggaagg[gcccctgttcagaa]atcctggtgg	4	0.0045	876
GL172855	1216497_1216496	INS	1	cggggaaggg[]cccctgttca	4	0.0045	876
GL172855	1216497_1216499	DEL	3	cggggaaggg[ccc]ctgttcagaa	2	0.0022	876
GL172855	1216497_1216509	DEL	13	cggggaaggg[cccctgttcagaa]atcctggtgg	2	0.0022	876
GL172855	1216497_1216511	DEL	15	cggggaaggg[cccctgttcagaaat]cctggtggcc	14	0.0159	876
GL172855	1216497_1216513	DEL	17	cggggaaggg[cccctgttcagaaatcc]tggtggccac	2	0.0022	876
GL172855	1216498_1216511	DEL	14	ggggaagggc[ccctgttcagaaat]cctggtggcc	4	0.0045	876
GL172855	1216499_1216510	DEL	12	gggaagggcc[cctgttcagaaa]tcctggtggc	2	0.0022	876
GL172855	1216499_1216511	DEL	13	gggaagggcc[cctgttcagaaat]cctggtggcc	92	0.105	876
GL172855	1216499_1216513	DEL	15	gggaagggcc[cctgttcagaaatcc]tggtggccac	6	0.0068	876
GL172855	1216500_1216511	DEL	12	ggaagggccc[ctgttcagaaat]cctggtggcc	4	0.0045	876
GL172855	1216500_1216514	DEL	15	ggaagggccc[ctgttcagaaatcct]ggtggccacg	2	0.0022	876
GL172855	1216500_1216522	DEL	23	ggaagggccc[ctgttcagaaatcctggtggcca]cgatcggagc	8	0.0091	876
GL172855	1216501_1216500	INS	1	gaagggcccc[]tgttcagaaa	12	0.0136	876
GL172855	1216501_1216504	DEL	4	gaagggcccc[tgtt]cagaaatcct	2	0.0022	876
GL172855	1216501_1216509	DEL	9	gaagggcccc[tgttcagaa]atcctggtgg	2	0.0022	876
GL172855	1216501_1216511	DEL	11	gaagggcccc[tgttcagaaat]cctggtggcc	16	0.0182	876
GL172855	1216501_1216514	DEL	14	gaagggcccc[tgttcagaaatcct]ggtggccacg	6	0.0068	876
GL172855	1216501_1216516	DEL	16	gaagggcccc[tgttcagaaatcctgg]tggccacgat	4	0.0045	876
GL172855	1216502_1216515	DEL	14	aagggcccct[gttcagaaatcctg]gtggccacga	10	0.0114	876
GL172855	1216502_1216518	DEL	17	aagggcccct[gttcagaaatcctggtg]gccacgatcg	4	0.0045	876
GL172855	1216503_1216509	DEL	7	agggcccctg[ttcagaa]atcctggtgg	16	0.0182	876
GL172855	1216503_1216510	DEL	8	agggcccctg[ttcagaaa]tcctggtggc	68	0.0776	876
GL172855	1216503_1216513	DEL	11	agggcccctg[ttcagaaatcc]tggtggccac	8	0.0091	876
GL172855	1216503_1216523	DEL	21	agggcccctg[ttcagaaatcctggtggccac]gatcggagca	2	0.0022	876
GL172855	1216504_1216509	DEL	6	gggcccctgt[tcagaa]atcctggtgg	6	0.0068	876
GL172855	1216504_1216510	DEL	7	gggcccctgt[tcagaaa]tcctggtggc	108	0.1232	876
GL172855	1216504_1216511	DEL	8	gggcccctgt[tcagaaat]cctggtggcc	10	0.0114	876
GL172855	1216504_1216514	DEL	11	gggcccctgt[tcagaaatcct]ggtggccacg	2	0.0022	876
GL172855	1216504_1216516	DEL	13	gggcccctgt[tcagaaatcctgg]tggccacgat	6	0.0068	876
GL172855	1216505_1216504	INS	1	ggcccctgtt[]cagaaatcct	2	0.0022	876
GL172855	1216505_1216504	INS	2	ggcccctgtt[]cagaaatcct	4	0.0045	876
GL172855	1216505_1216504	INS	3	ggcccctgtt[]cagaaatcct	6	0.0068	876
GL172855	1216505_1216509	DEL	5	ggcccctgtt[cagaa]atcctggtgg	6	0.0068	876
GL172855	1216505_1216510	DEL	6	ggcccctgtt[cagaaa]tcctggtggc	2	0.0022	876
GL172855	1216505_1216511	DEL	7	ggcccctgtt[cagaaat]cctggtggcc	2	0.0022	876
GL172855	1216505_1216512	DEL	8	ggcccctgtt[cagaaatc]ctggtggcca	8	0.0091	876
GL172855	1216505_1216515	DEL	11	ggcccctgtt[cagaaatcctg]gtggccacga	2	0.0022	876
GL172855	1216505_1216520	DEL	16	ggcccctgtt[cagaaatcctggtggc]cacgatcgga	8	0.0091	876
GL172855	1216506_1216505	INS	1	gcccctgttc[]agaaatcctg	2	0.0022	876
GL172855	1216506_1216505	INS	5	gcccctgttc[]agaaatcctg	2	0.0022	876
GL172855	1216506_1216508	DEL	3	gcccctgttc[aga]aatcctggtg	2	0.0022	876
GL172855	1216506_1216509	DEL	4	gcccctgttc[agaa]atcctggtgg	2	0.0022	876
GL172855	1216506_1216510	DEL	5	gcccctgttc[agaaa]tcctggtggc	4	0.0045	876
GL172855	1216506_1216511	DEL	6	gcccctgttc[agaaat]cctggtggcc	2	0.0022	876
GL172855	1216506_1216514	DEL	9	gcccctgttc[agaaatcct]ggtggccacg	4	0.0045	876
GL172855	1216506_1216516	DEL	11	gcccctgttc[agaaatcctgg]tggccacgat	2	0.0022	876
GL172855	1216506_1216522	DEL	17	gcccctgttc[agaaatcctggtggcca]cgatcggagc	2	0.0022	876
GL172855	1216507_1216514	DEL	8	cccctgttca[gaaatcct]ggtggccacg	10	0.0114	876
GL172855	1216507_1216515	DEL	9	cccctgttca[gaaatcctg]gtggccacga	8	0.0091	876
GL172855	1216507_1216528	DEL	22	cccctgttca[gaaatcctggtggccacgatcg]gagcagaacc	2	0.0022	876
GL172855	1216507_1216558	DEL	52	cccctgttca[gaaatcctggtggccacgatcggagcagaaccccccgattgcctacaacagc]tgaagttgag	2	0.0022	876
GL172855	1216508_1216507	INS	11	ccctgttcag[]aaatcctggt	2	0.0022	876
GL172855	1216508_1216508	DEL	1	ccctgttcag[a]aatcctggtg	4	0.0045	876
GL172855	1216508_1216509	DEL	2	ccctgttcag[aa]atcctggtgg	8	0.0091	876
GL172855	1216508_1216510	DEL	3	ccctgttcag[aaa]tcctggtggc	8	0.0091	876
GL172855	1216508_1216511	DEL	4	ccctgttcag[aaat]cctggtggcc	2	0.0022	876
GL172855	1216508_1216512	DEL	5	ccctgttcag[aaatc]ctggtggcca	4	0.0045	876
GL172855	1216508_1216513	DEL	6	ccctgttcag[aaatcc]tggtggccac	4	0.0045	876
GL172855	1216508_1216514	DEL	7	ccctgttcag[aaatcct]ggtggccacg	2	0.0022	876
GL172855	1216509_1216510	DEL	2	cctgttcaga[aa]tcctggtggc	2	0.0022	876
GL172855	1216509_1216511	DEL	3	cctgttcaga[aat]cctggtggcc	2	0.0022	876
GL172855	1216509_1216513	DEL	5	cctgttcaga[aatcc]tggtggccac	6	0.0068	876
GL172855	1216509_1216524	DEL	16	cctgttcaga[aatcctggtggccacg]atcggagcag	4	0.0045	876
GL172855	1216509_1216560	DEL	52	cctgttcaga[aatcctggtggccacgatcggagcagaaccccccgattgcctacaacagctg]aagttgagct	2	0.0022	876
GL172855	1216510_1216509	INS	3	ctgttcagaa[]atcctggtgg	2	0.0022	876
GL172855	1216510_1216509	INS	4	ctgttcagaa[]atcctggtgg	2	0.0022	876
GL172855	1216510_1216511	DEL	2	ctgttcagaa[at]cctggtggcc	2	0.0022	876
GL172855	1216510_1216512	DEL	3	ctgttcagaa[atc]ctggtggcca	4	0.0045	876
GL172855	1216510_1216518	DEL	9	ctgttcagaa[atcctggtg]gccacgatcg	4	0.0045	876
GL172855	1216510_1216520	DEL	11	ctgttcagaa[atcctggtggc]cacgatcgga	2	0.0022	876
GL172855	1216510_1216521	DEL	12	ctgttcagaa[atcctggtggcc]acgatcggag	2	0.0022	876
GL172855	1216511_1216510	INS	1	tgttcagaaa[]tcctggtggc	4	0.0045	876
GL172855	1216511_1216510	INS	3	tgttcagaaa[]tcctggtggc	2	0.0022	876
GL172855	1216511_1216510	INS	6	tgttcagaaa[]tcctggtggc	6	0.0068	876
GL172855	1216511_1216512	DEL	2	tgttcagaaa[tc]ctggtggcca	2	0.0022	876
GL172855	1216511_1216513	DEL	3	tgttcagaaa[tcc]tggtggccac	6	0.0068	876
GL172855	1216511_1216514	DEL	4	tgttcagaaa[tcct]ggtggccacg	2	0.0022	876
GL172855	1216511_1216515	DEL	5	tgttcagaaa[tcctg]gtggccacga	2	0.0022	876
GL172855	1216512_1216511	INS	2	gttcagaaat[]cctggtggcc	4	0.0045	876
GL172855	1216512_1216513	DEL	2	gttcagaaat[cc]tggtggccac	2	0.0022	876
GL172855	1216513_1216512	INS	1	ttcagaaatc[]ctggtggcca	2	0.0022	876
GL172855	1216513_1216512	INS	13	ttcagaaatc[]ctggtggcca	2	0.0022	876
GL172855	1216513_1216514	DEL	2	ttcagaaatc[ct]ggtggccacg	2	0.0022	876
GL172855	1216514_1216513	INS	1	tcagaaatcc[]tggtggccac	10	0.0114	876
GL172855	1216514_1216513	INS	5	tcagaaatcc[]tggtggccac	2	0.0022	876
GL172855	1216515_1216528	DEL	14	cagaaatcct[ggtggccacgatcg]gagcagaacc	2	0.0022	876
GL172855	1216516_1216522	DEL	7	agaaatcctg[gtggcca]cgatcggagc	2	0.0022	876
GL172855	1216517_1216521	DEL	5	gaaatcctgg[tggcc]acgatcggag	6	0.0068	876
GL172855	1216517_1216525	DEL	9	gaaatcctgg[tggccacga]tcggagcaga	2	0.0022	876
GL172855	1216521_1216521	DEL	1	tcctggtggc[c]acgatcggag	2	0.0022	876
GL172855	1216522_1216529	DEL	8	cctggtggcc[acgatcgg]agcagaaccc	2	0.0022	876
GL172855	1216525_1216524	INS	5	ggtggccacg[]atcggagcag	2	0.0022	876
GL172855	1216537_1216538	DEL	2	cggagcagaa[cc]ccccgattgc	2	0.0022	876
GL172855	1216539_1216561	DEL	23	gagcagaacc[ccccgattgcctacaacagctga]agttgagctg	2	0.0022	876
Tyr_g6 - sample 5
Mutagenesis efficiency for tyr_g6 is 0.2757 (67 readpairs with indel(s) versus 176 readpairs without indel(s))
Chromosome	Positions	Type	Length	FlankingSequence (+ strand)	AbsoluteFrequency	RelativeFrequency	NrOfReads
GL172855	1216484_1216510	DEL	27	tatgcaatgg[taccggggaagggcccctgttcagaaa]tcctggtggc	8	0.0164	486
GL172855	1216486_1216511	DEL	26	tgcaatggta[ccggggaagggcccctgttcagaaat]cctggtggcc	4	0.0082	486
GL172855	1216488_1216501	DEL	14	caatggtacc[ggggaagggcccct]gttcagaaat	2	0.0041	486
GL172855	1216490_1216514	DEL	25	atggtaccgg[ggaagggcccctgttcagaaatcct]ggtggccacg	2	0.0041	486
GL172855	1216497_1216497	DEL	1	cggggaaggg[c]ccctgttcag	6	0.0123	486
GL172855	1216497_1216510	DEL	14	cggggaaggg[cccctgttcagaaa]tcctggtggc	2	0.0041	486
GL172855	1216497_1216511	DEL	15	cggggaaggg[cccctgttcagaaat]cctggtggcc	2	0.0041	486
GL172855	1216498_1216503	DEL	6	ggggaagggc[ccctgt]tcagaaatcc	2	0.0041	486
GL172855	1216499_1216511	DEL	13	gggaagggcc[cctgttcagaaat]cctggtggcc	34	0.0699	486
GL172855	1216499_1216522	DEL	24	gggaagggcc[cctgttcagaaatcctggtggcca]cgatcggagc	2	0.0041	486
GL172855	1216502_1216515	DEL	14	aagggcccct[gttcagaaatcctg]gtggccacga	4	0.0082	486
GL172855	1216503_1216503	DEL	1	agggcccctg[t]tcagaaatcc	2	0.0041	486
GL172855	1216503_1216506	DEL	4	agggcccctg[ttca]gaaatcctgg	2	0.0041	486
GL172855	1216503_1216509	DEL	7	agggcccctg[ttcagaa]atcctggtgg	6	0.0123	486
GL172855	1216503_1216510	DEL	8	agggcccctg[ttcagaaa]tcctggtggc	6	0.0123	486
GL172855	1216504_1216510	DEL	7	gggcccctgt[tcagaaa]tcctggtggc	18	0.037	486
GL172855	1216504_1216518	DEL	15	gggcccctgt[tcagaaatcctggtg]gccacgatcg	4	0.0082	486
GL172855	1216505_1216504	INS	28	ggcccctgtt[]cagaaatcct	2	0.0041	486
GL172855	1216505_1216504	INS	7	ggcccctgtt[]cagaaatcct	2	0.0041	486
GL172855	1216505_1216512	DEL	8	ggcccctgtt[cagaaatc]ctggtggcca	2	0.0041	486
GL172855	1216507_1216506	INS	1	cccctgttca[]gaaatcctgg	2	0.0041	486
GL172855	1216507_1216511	DEL	5	cccctgttca[gaaat]cctggtggcc	2	0.0041	486
GL172855	1216508_1216507	INS	3	ccctgttcag[]aaatcctggt	2	0.0041	486
GL172855	1216508_1216509	DEL	2	ccctgttcag[aa]atcctggtgg	2	0.0041	486
GL172855	1216509_1216513	DEL	5	cctgttcaga[aatcc]tggtggccac	2	0.0041	486
GL172855	1216510_1216514	DEL	5	ctgttcagaa[atcct]ggtggccacg	4	0.0082	486
GL172855	1216511_1216510	INS	27	tgttcagaaa[]tcctggtggc	10	0.0205	486
GL172855	1216511_1216510	INS	3	tgttcagaaa[]tcctggtggc	2	0.0041	486
GL172855	1216511_1216511	DEL	1	tgttcagaaa[t]cctggtggcc	2	0.0041	486
GL172855	1216511_1216537	DEL	27	tgttcagaaa[tcctggtggccacgatcggagcagaac]cccccgattg	4	0.0082	486
GL172855	1216513_1216517	DEL	5	ttcagaaatc[ctggt]ggccacgatc	2	0.0041	486
GL172855	1216517_1216529	DEL	13	gaaatcctgg[tggccacgatcgg]agcagaaccc	2	0.0041	486
Tyr_g6 - sample 6
Mutagenesis efficiency for tyr_g6 is 0.4817 (79 readpairs with indel(s) versus 85 readpairs without indel(s))
Chromosome	Positions	Type	Length	FlankingSequence (+ strand)	AbsoluteFrequency	RelativeFrequency	NrOfReads
GL172855	1216466_1216465	INS	11	acaatgctca[]gaggatccta	2	0.006	328
GL172855	1216481_1216513	DEL	33	tcctatgcaa[tggtaccggggaagggcccctgttcagaaatcc]tggtggccac	2	0.006	328
GL172855	1216482_1216481	INS	13	cctatgcaat[]ggtaccgggg	2	0.006	328
GL172855	1216484_1216510	DEL	27	tatgcaatgg[taccggggaagggcccctgttcagaaa]tcctggtggc	2	0.006	328
GL172855	1216488_1216514	DEL	27	caatggtacc[ggggaagggcccctgttcagaaatcct]ggtggccacg	2	0.006	328
GL172855	1216489_1216513	DEL	25	aatggtaccg[gggaagggcccctgttcagaaatcc]tggtggccac	2	0.006	328
GL172855	1216495_1216517	DEL	23	accggggaag[ggcccctgttcagaaatcctggt]ggccacgatc	2	0.006	328
GL172855	1216497_1216511	DEL	15	cggggaaggg[cccctgttcagaaat]cctggtggcc	2	0.006	328
GL172855	1216499_1216511	DEL	13	gggaagggcc[cctgttcagaaat]cctggtggcc	48	0.1463	328
GL172855	1216499_1216514	DEL	16	gggaagggcc[cctgttcagaaatcct]ggtggccacg	2	0.006	328
GL172855	1216499_1216522	DEL	24	gggaagggcc[cctgttcagaaatcctggtggcca]cgatcggagc	2	0.006	328
GL172855	1216500_1216522	DEL	23	ggaagggccc[ctgttcagaaatcctggtggcca]cgatcggagc	2	0.006	328
GL172855	1216501_1216500	INS	4	gaagggcccc[]tgttcagaaa	2	0.006	328
GL172855	1216501_1216516	DEL	16	gaagggcccc[tgttcagaaatcctgg]tggccacgat	2	0.006	328
GL172855	1216502_1216515	DEL	14	aagggcccct[gttcagaaatcctg]gtggccacga	2	0.006	328
GL172855	1216503_1216510	DEL	8	agggcccctg[ttcagaaa]tcctggtggc	8	0.0243	328
GL172855	1216503_1216513	DEL	11	agggcccctg[ttcagaaatcc]tggtggccac	2	0.006	328
GL172855	1216504_1216510	DEL	7	gggcccctgt[tcagaaa]tcctggtggc	22	0.067	328
GL172855	1216504_1216516	DEL	13	gggcccctgt[tcagaaatcctgg]tggccacgat	4	0.0121	328
GL172855	1216504_1216548	DEL	45	gggcccctgt[tcagaaatcctggtggccacgatcggagcagaaccccccgattgc]ctacaacagc	2	0.006	328
GL172855	1216505_1216512	DEL	8	ggcccctgtt[cagaaatc]ctggtggcca	4	0.0121	328
GL172855	1216505_1216515	DEL	11	ggcccctgtt[cagaaatcctg]gtggccacga	2	0.006	328
GL172855	1216505_1216520	DEL	16	ggcccctgtt[cagaaatcctggtggc]cacgatcgga	4	0.0121	328
GL172855	1216506_1216505	INS	5	gcccctgttc[]agaaatcctg	2	0.006	328
GL172855	1216506_1216511	DEL	6	gcccctgttc[agaaat]cctggtggcc	2	0.006	328
GL172855	1216507_1216518	DEL	12	cccctgttca[gaaatcctggtg]gccacgatcg	2	0.006	328
GL172855	1216507_1216523	DEL	17	cccctgttca[gaaatcctggtggccac]gatcggagca	2	0.006	328
GL172855	1216508_1216507	INS	1	ccctgttcag[]aaatcctggt	2	0.006	328
GL172855	1216508_1216508	DEL	1	ccctgttcag[a]aatcctggtg	2	0.006	328
GL172855	1216508_1216509	DEL	2	ccctgttcag[aa]atcctggtgg	2	0.006	328
GL172855	1216510_1216509	INS	16	ctgttcagaa[]atcctggtgg	2	0.006	328
GL172855	1216510_1216509	INS	4	ctgttcagaa[]atcctggtgg	2	0.006	328
GL172855	1216510_1216512	DEL	3	ctgttcagaa[atc]ctggtggcca	2	0.006	328
GL172855	1216511_1216510	INS	1	tgttcagaaa[]tcctggtggc	4	0.0121	328
GL172855	1216511_1216510	INS	4	tgttcagaaa[]tcctggtggc	2	0.006	328
GL172855	1216511_1216510	INS	8	tgttcagaaa[]tcctggtggc	2	0.006	328
GL172855	1216513_1216512	INS	24	ttcagaaatc[]ctggtggcca	2	0.006	328
GL172855	1216513_1216516	DEL	4	ttcagaaatc[ctgg]tggccacgat	2	0.006	328
GL172855	1216515_1216516	DEL	2	cagaaatcct[gg]tggccacgat	2	0.006	328
GL172855	1216515_1216521	DEL	7	cagaaatcct[ggtggcc]acgatcggag	2	0.006	328
GL172855	1216517_1216529	DEL	13	gaaatcctgg[tggccacgatcgg]agcagaaccc	2	0.006	328
GL172855	1216520_1216534	DEL	15	atcctggtgg[ccacgatcggagcag]aaccccccga	2	0.006	328
GL172855	1216522_1216521	INS	4	cctggtggcc[]acgatcggag	2	0.006	328
GL172855	1216522_1216528	DEL	7	cctggtggcc[acgatcg]gagcagaacc	2	0.006	328
GL172855	1216523_1216522	INS	1	ctggtggcca[]cgatcggagc	2	0.006	328
Tyr_g6 - sample 7
Mutagenesis efficiency for tyr_g6 is 0.3388 (61 readpairs with indel(s) versus 119 readpairs without indel(s))
Chromosome	Positions	Type	Length	FlankingSequence (+ strand)	AbsoluteFrequency	RelativeFrequency	NrOfReads
GL172855	1216481_1216503	DEL	23	tcctatgcaa[tggtaccggggaagggcccctgt]tcagaaatcc	2	0.0055	360
GL172855	1216484_1216510	DEL	27	tatgcaatgg[taccggggaagggcccctgttcagaaa]tcctggtggc	2	0.0055	360
GL172855	1216488_1216487	INS	8	caatggtacc[]ggggaagggc	12	0.0333	360
GL172855	1216490_1216514	DEL	25	atggtaccgg[ggaagggcccctgttcagaaatcct]ggtggccacg	2	0.0055	360
GL172855	1216495_1216517	DEL	23	accggggaag[ggcccctgttcagaaatcctggt]ggccacgatc	12	0.0333	360
GL172855	1216497_1216498	DEL	2	cggggaaggg[cc]cctgttcaga	2	0.0055	360
GL172855	1216499_1216511	DEL	13	gggaagggcc[cctgttcagaaat]cctggtggcc	12	0.0333	360
GL172855	1216499_1216519	DEL	21	gggaagggcc[cctgttcagaaatcctggtgg]ccacgatcgg	2	0.0055	360
GL172855	1216501_1216500	INS	1	gaagggcccc[]tgttcagaaa	2	0.0055	360
GL172855	1216501_1216511	DEL	11	gaagggcccc[tgttcagaaat]cctggtggcc	2	0.0055	360
GL172855	1216501_1216516	DEL	16	gaagggcccc[tgttcagaaatcctgg]tggccacgat	2	0.0055	360
GL172855	1216503_1216510	DEL	8	agggcccctg[ttcagaaa]tcctggtggc	4	0.0111	360
GL172855	1216504_1216509	DEL	6	gggcccctgt[tcagaa]atcctggtgg	4	0.0111	360
GL172855	1216504_1216510	DEL	7	gggcccctgt[tcagaaa]tcctggtggc	20	0.0555	360
GL172855	1216504_1216511	DEL	8	gggcccctgt[tcagaaat]cctggtggcc	2	0.0055	360
GL172855	1216504_1216516	DEL	13	gggcccctgt[tcagaaatcctgg]tggccacgat	4	0.0111	360
GL172855	1216504_1216524	DEL	21	gggcccctgt[tcagaaatcctggtggccacg]atcggagcag	4	0.0111	360
GL172855	1216504_1216525	DEL	22	gggcccctgt[tcagaaatcctggtggccacga]tcggagcaga	2	0.0055	360
GL172855	1216505_1216512	DEL	8	ggcccctgtt[cagaaatc]ctggtggcca	2	0.0055	360
GL172855	1216505_1216518	DEL	14	ggcccctgtt[cagaaatcctggtg]gccacgatcg	12	0.0333	360
GL172855	1216506_1216509	DEL	4	gcccctgttc[agaa]atcctggtgg	6	0.0166	360
GL172855	1216507_1216515	DEL	9	cccctgttca[gaaatcctg]gtggccacga	2	0.0055	360
GL172855	1216507_1216518	DEL	12	cccctgttca[gaaatcctggtg]gccacgatcg	6	0.0166	360
GL172855	1216508_1216514	DEL	7	ccctgttcag[aaatcct]ggtggccacg	2	0.0055	360
GL172855	1216508_1216526	DEL	19	ccctgttcag[aaatcctggtggccacgat]cggagcagaa	2	0.0055	360
GL172855	1216511_1216510	INS	12	tgttcagaaa[]tcctggtggc	6	0.0166	360
GL172855	1216511_1216512	DEL	2	tgttcagaaa[tc]ctggtggcca	4	0.0111	360
GL172855	1216522_1216528	DEL	7	cctggtggcc[acgatcg]gagcagaacc	2	0.0055	360
GL172855	1216537_1216536	INS	1	cggagcagaa[]ccccccgatt	4	0.0111	360
Tyr_g6 - sample 8
Mutagenesis efficiency for tyr_g6 is 0.8795 (219 readpairs with indel(s) versus 30 readpairs without indel(s))
Chromosome	Positions	Type	Length	FlankingSequence (+ strand)	AbsoluteFrequency	RelativeFrequency	NrOfReads
GL172855	1216489_1216514	DEL	26	aatggtaccg[gggaagggcccctgttcagaaatcct]ggtggccacg	2	0.004	498
GL172855	1216493_1216520	DEL	28	gtaccgggga[agggcccctgttcagaaatcctggtggc]cacgatcgga	2	0.004	498
GL172855	1216494_1216494	DEL	1	taccggggaa[g]ggcccctgtt	2	0.004	498
GL172855	1216495_1216517	DEL	23	accggggaag[ggcccctgttcagaaatcctggt]ggccacgatc	2	0.004	498
GL172855	1216497_1216496	INS	1	cggggaaggg[]cccctgttca	2	0.004	498
GL172855	1216497_1216496	INS	11	cggggaaggg[]cccctgttca	2	0.004	498
GL172855	1216497_1216496	INS	4	cggggaaggg[]cccctgttca	2	0.004	498
GL172855	1216497_1216509	DEL	13	cggggaaggg[cccctgttcagaa]atcctggtgg	4	0.008	498
GL172855	1216497_1216511	DEL	15	cggggaaggg[cccctgttcagaaat]cctggtggcc	2	0.004	498
GL172855	1216498_1216510	DEL	13	ggggaagggc[ccctgttcagaaa]tcctggtggc	2	0.004	498
GL172855	1216498_1216511	DEL	14	ggggaagggc[ccctgttcagaaat]cctggtggcc	4	0.008	498
GL172855	1216499_1216510	DEL	12	gggaagggcc[cctgttcagaaa]tcctggtggc	2	0.004	498
GL172855	1216499_1216511	DEL	13	gggaagggcc[cctgttcagaaat]cctggtggcc	36	0.0722	498
GL172855	1216499_1216522	DEL	24	gggaagggcc[cctgttcagaaatcctggtggcca]cgatcggagc	2	0.004	498
GL172855	1216500_1216499	INS	1	ggaagggccc[]ctgttcagaa	2	0.004	498
GL172855	1216500_1216522	DEL	23	ggaagggccc[ctgttcagaaatcctggtggcca]cgatcggagc	2	0.004	498
GL172855	1216502_1216501	INS	5	aagggcccct[]gttcagaaat	2	0.004	498
GL172855	1216502_1216515	DEL	14	aagggcccct[gttcagaaatcctg]gtggccacga	54	0.1084	498
GL172855	1216502_1216533	DEL	32	aagggcccct[gttcagaaatcctggtggccacgatcggagca]gaaccccccg	2	0.004	498
GL172855	1216503_1216506	DEL	4	agggcccctg[ttca]gaaatcctgg	26	0.0522	498
GL172855	1216503_1216509	DEL	7	agggcccctg[ttcagaa]atcctggtgg	4	0.008	498
GL172855	1216503_1216510	DEL	8	agggcccctg[ttcagaaa]tcctggtggc	80	0.1606	498
GL172855	1216504_1216510	DEL	7	gggcccctgt[tcagaaa]tcctggtggc	34	0.0682	498
GL172855	1216504_1216511	DEL	8	gggcccctgt[tcagaaat]cctggtggcc	2	0.004	498
GL172855	1216504_1216516	DEL	13	gggcccctgt[tcagaaatcctgg]tggccacgat	4	0.008	498
GL172855	1216505_1216504	INS	3	ggcccctgtt[]cagaaatcct	2	0.004	498
GL172855	1216505_1216506	DEL	2	ggcccctgtt[ca]gaaatcctgg	12	0.024	498
GL172855	1216505_1216512	DEL	8	ggcccctgtt[cagaaatc]ctggtggcca	2	0.004	498
GL172855	1216505_1216515	DEL	11	ggcccctgtt[cagaaatcctg]gtggccacga	2	0.004	498
GL172855	1216505_1216520	DEL	16	ggcccctgtt[cagaaatcctggtggc]cacgatcgga	2	0.004	498
GL172855	1216505_1216531	DEL	27	ggcccctgtt[cagaaatcctggtggccacgatcggag]cagaaccccc	26	0.0522	498
GL172855	1216506_1216505	INS	5	gcccctgttc[]agaaatcctg	2	0.004	498
GL172855	1216506_1216511	DEL	6	gcccctgttc[agaaat]cctggtggcc	2	0.004	498
GL172855	1216507_1216506	INS	1	cccctgttca[]gaaatcctgg	2	0.004	498
GL172855	1216507_1216506	INS	6	cccctgttca[]gaaatcctgg	2	0.004	498
GL172855	1216507_1216513	DEL	7	cccctgttca[gaaatcc]tggtggccac	4	0.008	498
GL172855	1216507_1216514	DEL	8	cccctgttca[gaaatcct]ggtggccacg	6	0.012	498
GL172855	1216507_1216518	DEL	12	cccctgttca[gaaatcctggtg]gccacgatcg	6	0.012	498
GL172855	1216507_1216527	DEL	21	cccctgttca[gaaatcctggtggccacgatc]ggagcagaac	2	0.004	498
GL172855	1216508_1216507	INS	1	ccctgttcag[]aaatcctggt	2	0.004	498
GL172855	1216508_1216507	INS	6	ccctgttcag[]aaatcctggt	2	0.004	498
GL172855	1216508_1216508	DEL	1	ccctgttcag[a]aatcctggtg	2	0.004	498
GL172855	1216508_1216509	DEL	2	ccctgttcag[aa]atcctggtgg	8	0.016	498
GL172855	1216508_1216511	DEL	4	ccctgttcag[aaat]cctggtggcc	2	0.004	498
GL172855	1216508_1216513	DEL	6	ccctgttcag[aaatcc]tggtggccac	2	0.004	498
GL172855	1216508_1216517	DEL	10	ccctgttcag[aaatcctggt]ggccacgatc	2	0.004	498
GL172855	1216509_1216510	DEL	2	cctgttcaga[aa]tcctggtggc	2	0.004	498
GL172855	1216509_1216514	DEL	6	cctgttcaga[aatcct]ggtggccacg	4	0.008	498
GL172855	1216509_1216516	DEL	8	cctgttcaga[aatcctgg]tggccacgat	2	0.004	498
GL172855	1216510_1216509	INS	1	ctgttcagaa[]atcctggtgg	4	0.008	498
GL172855	1216510_1216509	INS	10	ctgttcagaa[]atcctggtgg	24	0.0481	498
GL172855	1216510_1216509	INS	7	ctgttcagaa[]atcctggtgg	2	0.004	498
GL172855	1216510_1216515	DEL	6	ctgttcagaa[atcctg]gtggccacga	2	0.004	498
GL172855	1216510_1216529	DEL	20	ctgttcagaa[atcctggtggccacgatcgg]agcagaaccc	2	0.004	498
GL172855	1216511_1216510	INS	1	tgttcagaaa[]tcctggtggc	4	0.008	498
GL172855	1216511_1216510	INS	10	tgttcagaaa[]tcctggtggc	2	0.004	498
GL172855	1216511_1216510	INS	2	tgttcagaaa[]tcctggtggc	2	0.004	498
GL172855	1216511_1216510	INS	3	tgttcagaaa[]tcctggtggc	10	0.02	498
GL172855	1216511_1216511	DEL	1	tgttcagaaa[t]cctggtggcc	10	0.02	498
GL172855	1216511_1216512	DEL	2	tgttcagaaa[tc]ctggtggcca	12	0.024	498
GL172855	1216511_1216513	DEL	3	tgttcagaaa[tcc]tggtggccac	2	0.004	498
GL172855	1216511_1216520	DEL	10	tgttcagaaa[tcctggtggc]cacgatcgga	20	0.0401	498
GL172855	1216513_1216514	DEL	2	ttcagaaatc[ct]ggtggccacg	2	0.004	498
GL172855	1216513_1216516	DEL	4	ttcagaaatc[ctgg]tggccacgat	2	0.004	498
GL172855	1216514_1216521	DEL	8	tcagaaatcc[tggtggcc]acgatcggag	2	0.004	498
GL172855	1216515_1216515	DEL	1	cagaaatcct[g]gtggccacga	2	0.004	498
GL172855	1216516_1216517	DEL	2	agaaatcctg[gt]ggccacgatc	6	0.012	498
GL172855	1216517_1216530	DEL	14	gaaatcctgg[tggccacgatcgga]gcagaacccc	2	0.004	498
GL172855	1216518_1216517	INS	4	aaatcctggt[]ggccacgatc	2	0.004	498
GL172855	1216518_1216517	INS	6	aaatcctggt[]ggccacgatc	2	0.004	498
GL172855	1216518_1216540	DEL	23	aaatcctggt[ggccacgatcggagcagaacccc]ccgattgcct	2	0.004	498
GL172855	1216521_1216522	DEL	2	tcctggtggc[ca]cgatcggagc	2	0.004	498
GL172855	1216524_1216530	DEL	7	tggtggccac[gatcgga]gcagaacccc	2	0.004	498
GL172855	1216527_1216526	INS	3	tggccacgat[]cggagcagaa	2	0.004	498
GL172855	1216529_1216529	DEL	1	gccacgatcg[g]agcagaaccc	2	0.004	498
GL172855	1216537_1216536	INS	1	cggagcagaa[]ccccccgatt	2	0.004	498
GL172855	1216537_1216537	DEL	1	cggagcagaa[c]cccccgattg	2	0.004	498
GL172855	1216539_1216539	DEL	1	gagcagaacc[c]cccgattgcc	2	0.004	498
GL172855	1216540_1216543	DEL	4	agcagaaccc[cccg]attgcctaca	2	0.004	498
GL172855	1216547_1216546	INS	10	ccccccgatt[]gcctacaaca	2	0.004	498
Tyr_g6 - sample 9
Mutagenesis efficiency for tyr_g6 is 0.4830 (100 readpairs with indel(s) versus 107 readpairs without indel(s))
Chromosome	Positions	Type	Length	FlankingSequence (+ strand)	AbsoluteFrequency	RelativeFrequency	NrOfReads
GL172855	1216484_1216510	DEL	27	tatgcaatgg[taccggggaagggcccctgttcagaaa]tcctggtggc	4	0.0096	414
GL172855	1216485_1216529	DEL	45	atgcaatggt[accggggaagggcccctgttcagaaatcctggtggccacgatcgg]agcagaaccc	2	0.0048	414
GL172855	1216486_1216511	DEL	26	tgcaatggta[ccggggaagggcccctgttcagaaat]cctggtggcc	2	0.0048	414
GL172855	1216493_1216511	DEL	19	gtaccgggga[agggcccctgttcagaaat]cctggtggcc	2	0.0048	414
GL172855	1216494_1216493	INS	1	taccggggaa[]gggcccctgt	4	0.0096	414
GL172855	1216494_1216514	DEL	21	taccggggaa[gggcccctgttcagaaatcct]ggtggccacg	2	0.0048	414
GL172855	1216494_1216515	DEL	22	taccggggaa[gggcccctgttcagaaatcctg]gtggccacga	2	0.0048	414
GL172855	1216495_1216517	DEL	23	accggggaag[ggcccctgttcagaaatcctggt]ggccacgatc	16	0.0386	414
GL172855	1216497_1216513	DEL	17	cggggaaggg[cccctgttcagaaatcc]tggtggccac	2	0.0048	414
GL172855	1216498_1216510	DEL	13	ggggaagggc[ccctgttcagaaa]tcctggtggc	2	0.0048	414
GL172855	1216499_1216511	DEL	13	gggaagggcc[cctgttcagaaat]cctggtggcc	52	0.1256	414
GL172855	1216500_1216511	DEL	12	ggaagggccc[ctgttcagaaat]cctggtggcc	2	0.0048	414
GL172855	1216500_1216522	DEL	23	ggaagggccc[ctgttcagaaatcctggtggcca]cgatcggagc	4	0.0096	414
GL172855	1216502_1216505	DEL	4	aagggcccct[gttc]agaaatcctg	2	0.0048	414
GL172855	1216503_1216503	DEL	1	agggcccctg[t]tcagaaatcc	2	0.0048	414
GL172855	1216503_1216510	DEL	8	agggcccctg[ttcagaaa]tcctggtggc	6	0.0144	414
GL172855	1216504_1216509	DEL	6	gggcccctgt[tcagaa]atcctggtgg	2	0.0048	414
GL172855	1216504_1216510	DEL	7	gggcccctgt[tcagaaa]tcctggtggc	34	0.0821	414
GL172855	1216504_1216513	DEL	10	gggcccctgt[tcagaaatcc]tggtggccac	2	0.0048	414
GL172855	1216504_1216516	DEL	13	gggcccctgt[tcagaaatcctgg]tggccacgat	2	0.0048	414
GL172855	1216505_1216508	DEL	4	ggcccctgtt[caga]aatcctggtg	2	0.0048	414
GL172855	1216505_1216511	DEL	7	ggcccctgtt[cagaaat]cctggtggcc	2	0.0048	414
GL172855	1216505_1216520	DEL	16	ggcccctgtt[cagaaatcctggtggc]cacgatcgga	4	0.0096	414
GL172855	1216506_1216509	DEL	4	gcccctgttc[agaa]atcctggtgg	2	0.0048	414
GL172855	1216506_1216510	DEL	5	gcccctgttc[agaaa]tcctggtggc	2	0.0048	414
GL172855	1216507_1216511	DEL	5	cccctgttca[gaaat]cctggtggcc	2	0.0048	414
GL172855	1216507_1216514	DEL	8	cccctgttca[gaaatcct]ggtggccacg	4	0.0096	414
GL172855	1216507_1216515	DEL	9	cccctgttca[gaaatcctg]gtggccacga	4	0.0096	414
GL172855	1216507_1216518	DEL	12	cccctgttca[gaaatcctggtg]gccacgatcg	2	0.0048	414
GL172855	1216508_1216507	INS	1	ccctgttcag[]aaatcctggt	4	0.0096	414
GL172855	1216508_1216508	DEL	1	ccctgttcag[a]aatcctggtg	4	0.0096	414
GL172855	1216508_1216509	DEL	2	ccctgttcag[aa]atcctggtgg	4	0.0096	414
GL172855	1216508_1216511	DEL	4	ccctgttcag[aaat]cctggtggcc	2	0.0048	414
GL172855	1216508_1216513	DEL	6	ccctgttcag[aaatcc]tggtggccac	6	0.0144	414
GL172855	1216508_1216514	DEL	7	ccctgttcag[aaatcct]ggtggccacg	2	0.0048	414
GL172855	1216509_1216513	DEL	5	cctgttcaga[aatcc]tggtggccac	2	0.0048	414
GL172855	1216510_1216521	DEL	12	ctgttcagaa[atcctggtggcc]acgatcggag	2	0.0048	414
GL172855	1216511_1216510	INS	1	tgttcagaaa[]tcctggtggc	2	0.0048	414
GL172855	1216511_1216515	DEL	5	tgttcagaaa[tcctg]gtggccacga	2	0.0048	414
GL172855	1216513_1216512	INS	2	ttcagaaatc[]ctggtggcca	2	0.0048	414
GL172855	1216513_1216514	DEL	2	ttcagaaatc[ct]ggtggccacg	4	0.0096	414
GL172855	1216517_1216529	DEL	13	gaaatcctgg[tggccacgatcgg]agcagaaccc	4	0.0096	414
GL172855	1216518_1216530	DEL	13	aaatcctggt[ggccacgatcgga]gcagaacccc	2	0.0048	414
GL172855	1216526_1216529	DEL	4	gtggccacga[tcgg]agcagaaccc	2	0.0048	414
Tyr_g6 - sample 10
Mutagenesis efficiency for tyr_g6 is 0.4895 (94 readpairs with indel(s) versus 98 readpairs without indel(s))
Chromosome	Positions	Type	Length	FlankingSequence (+ strand)	AbsoluteFrequency	RelativeFrequency	NrOfReads
GL172855	1216490_1216514	DEL	25	atggtaccgg[ggaagggcccctgttcagaaatcct]ggtggccacg	2	0.0052	384
GL172855	1216490_1216517	DEL	28	atggtaccgg[ggaagggcccctgttcagaaatcctggt]ggccacgatc	4	0.0104	384
GL172855	1216493_1216497	DEL	5	gtaccgggga[agggc]ccctgttcag	2	0.0052	384
GL172855	1216494_1216493	INS	1	taccggggaa[]gggcccctgt	2	0.0052	384
GL172855	1216494_1216515	DEL	22	taccggggaa[gggcccctgttcagaaatcctg]gtggccacga	2	0.0052	384
GL172855	1216495_1216514	DEL	20	accggggaag[ggcccctgttcagaaatcct]ggtggccacg	4	0.0104	384
GL172855	1216495_1216517	DEL	23	accggggaag[ggcccctgttcagaaatcctggt]ggccacgatc	2	0.0052	384
GL172855	1216496_1216500	DEL	5	ccggggaagg[gcccc]tgttcagaaa	4	0.0104	384
GL172855	1216496_1216535	DEL	40	ccggggaagg[gcccctgttcagaaatcctggtggccacgatcggagcaga]accccccgat	6	0.0156	384
GL172855	1216497_1216536	DEL	40	cggggaaggg[cccctgttcagaaatcctggtggccacgatcggagcagaa]ccccccgatt	2	0.0052	384
GL172855	1216499_1216510	DEL	12	gggaagggcc[cctgttcagaaa]tcctggtggc	2	0.0052	384
GL172855	1216499_1216511	DEL	13	gggaagggcc[cctgttcagaaat]cctggtggcc	52	0.1354	384
GL172855	1216500_1216511	DEL	12	ggaagggccc[ctgttcagaaat]cctggtggcc	2	0.0052	384
GL172855	1216500_1216522	DEL	23	ggaagggccc[ctgttcagaaatcctggtggcca]cgatcggagc	2	0.0052	384
GL172855	1216501_1216510	DEL	10	gaagggcccc[tgttcagaaa]tcctggtggc	12	0.0312	384
GL172855	1216501_1216514	DEL	14	gaagggcccc[tgttcagaaatcct]ggtggccacg	2	0.0052	384
GL172855	1216502_1216513	DEL	12	aagggcccct[gttcagaaatcc]tggtggccac	2	0.0052	384
GL172855	1216502_1216515	DEL	14	aagggcccct[gttcagaaatcctg]gtggccacga	4	0.0104	384
GL172855	1216503_1216503	DEL	1	agggcccctg[t]tcagaaatcc	4	0.0104	384
GL172855	1216503_1216510	DEL	8	agggcccctg[ttcagaaa]tcctggtggc	8	0.0208	384
GL172855	1216503_1216513	DEL	11	agggcccctg[ttcagaaatcc]tggtggccac	2	0.0052	384
GL172855	1216504_1216510	DEL	7	gggcccctgt[tcagaaa]tcctggtggc	18	0.0468	384
GL172855	1216504_1216519	DEL	16	gggcccctgt[tcagaaatcctggtgg]ccacgatcgg	2	0.0052	384
GL172855	1216505_1216520	DEL	16	ggcccctgtt[cagaaatcctggtggc]cacgatcgga	4	0.0104	384
GL172855	1216507_1216514	DEL	8	cccctgttca[gaaatcct]ggtggccacg	4	0.0104	384
GL172855	1216507_1216523	DEL	17	cccctgttca[gaaatcctggtggccac]gatcggagca	2	0.0052	384
GL172855	1216507_1216559	DEL	53	cccctgttca[gaaatcctggtggccacgatcggagcagaaccccccgattgcctacaacagct]gaagttgagc	2	0.0052	384
GL172855	1216508_1216507	INS	1	ccctgttcag[]aaatcctggt	2	0.0052	384
GL172855	1216508_1216507	INS	13	ccctgttcag[]aaatcctggt	4	0.0104	384
GL172855	1216508_1216507	INS	2	ccctgttcag[]aaatcctggt	4	0.0104	384
GL172855	1216508_1216507	INS	31	ccctgttcag[]aaatcctggt	2	0.0052	384
GL172855	1216508_1216508	DEL	1	ccctgttcag[a]aatcctggtg	2	0.0052	384
GL172855	1216508_1216509	DEL	2	ccctgttcag[aa]atcctggtgg	2	0.0052	384
GL172855	1216510_1216509	INS	22	ctgttcagaa[]atcctggtgg	2	0.0052	384
GL172855	1216510_1216509	INS	38	ctgttcagaa[]atcctggtgg	2	0.0052	384
GL172855	1216510_1216518	DEL	9	ctgttcagaa[atcctggtg]gccacgatcg	4	0.0104	384
GL172855	1216511_1216510	INS	2	tgttcagaaa[]tcctggtggc	4	0.0104	384
GL172855	1216511_1216512	DEL	2	tgttcagaaa[tc]ctggtggcca	4	0.0104	384
GL172855	1216511_1216516	DEL	6	tgttcagaaa[tcctgg]tggccacgat	4	0.0104	384
GL172855	1216511_1216523	DEL	13	tgttcagaaa[tcctggtggccac]gatcggagca	2	0.0052	384
GL172855	1216511_1216528	DEL	18	tgttcagaaa[tcctggtggccacgatcg]gagcagaacc	2	0.0052	384
GL172855	1216519_1216518	INS	1	aatcctggtg[]gccacgatcg	2	0.0052	384
GL172855	1216520_1216521	DEL	2	atcctggtgg[cc]acgatcggag	2	0.0052	384
GL172855	1216526_1216525	INS	13	gtggccacga[]tcggagcaga	2	0.0052	384
GL172855	1216535_1216552	DEL	18	atcggagcag[aaccccccgattgcctac]aacagctgaa	2	0.0052	384
GL172855	1216537_1216536	INS	1	cggagcagaa[]ccccccgatt	2	0.0052	384
